# Supplementary material for: Self-efficacy and enjoyment of physical activity in children: factorial validity of two pictorial scales
Source: PeerJ. 2019 Jul 29;7:e7402. doi: 10.7717/peerj.7402 (PMC6673428; doi:10.7717/peerj.7402)
Supplement: Supplemental Information 1 [file peerj-07-7402-s001.xlsx]

## Sheet: Raw data
Sample	Age	Gender	Self-efficacy1	Self-efficacy2	Self-efficacy3	Self-efficacy4	Enjoyment1	Enjoyment2	Enjoyment3	Enjoyment4
1	6	F	4	3	4	4	5	5	5	5
1	6	F	4	4	4	4	5	5	5	5
1	6	F	4	4	4	4	5	5	5	5
1	6	F	4	4	3	4	5	5	5	5
1	6	F	3	2	3	4	5	4	5	4
1	6	F	4	3	4	4	5	5	5	5
1	6	F	4	1	2	1	5	5	5	5
1	6	F	3	4	3	4	5	5	5	5
1	6	F	4	4	4	4	5	5	5	5
1	6	F	3	3	4	3	5	5	5	4
1	6	F	3	4	3	4	5	5	5	5
1	6	F	4	4	4	4	5	5	5	5
1	6	F	4	4	4	4	5	5	5	5
1	6	F	4	3	4	1	5	5	5	5
1	6	F	4	4	4	4	5	5	5	5
1	6	F	4	4	4	4	5	5	5	5
1	6	F	4	2	3	4	5	5	5	5
1	6	F	3	2	2	4	5	5	5	5
1	6	F	3	2	2	2	5	5	5	5
1	6	F	4	1	1	4	5	5	5	5
1	6	F	3	3	3	3	5	5	5	5
1	6	F	1	4	4	4	5	5	5	5
1	6	F	1	1	3	4	5	5	5	5
1	6	F	4	2	2	3	5	5	5	5
1	6	F	4	2	3	3	5	5	5	5
1	6	F	4	4	4	4	5	5	5	5
1	6	F	4	4	4	4	5	5	5	5
1	6	F	4	4	3	4	5	5	5	5
1	6	F	4	4	4	4	5	5	5	5
1	6	F	1	2	3	4	5	5	5	5
1	6	F	4	4	4	4	5	5	5	5
1	6	F	4	4	4	4	5	5	5	5
1	6	F	4	4	4	4	5	5	5	5
1	6	F	3	4	4	4	5	5	5	5
1	6	F	4	2	3	3	5	5	4	5
1	6	F	4	4	4	4	5	5	5	5
1	6	F	4	2	3	4	5	5	5	5
1	6	F	4	4	4	4	5	5	5	5
1	6	F	4	4	4	4	5	5	5	5
1	6	F	4	4	4	4	5	5	5	5
1	6	F	4	4	4	4	5	5	5	5
1	6	F	4	4	4	4	5	4	3	4
1	6	F	4	4	4	4	5	4	5	4
1	6	F	3	2	3	4	5	5	5	5
1	6	F	4	2	4	4	5	4	4	4
1	6	F	4	3	3	4	5	5	5	4
1	6	F	3	3	3	3	5	5	4	5
1	6	F	4	2	2	3	5	4	4	5
1	6	F	3	3	2	3	4	5	3	5
1	6	F	3	2	3	3	4	4	4	4
1	6	F	4	2	3	4	5	5	5	5
1	6	F	4	4	4	4	5	5	5	5
1	6	F	3	3	4	3	5	5	4	4
1	6	F	3	4	3	3	5	5	4	4
1	6	F	4	3	3	4	5	5	5	5
1	6	F	3	4	4	4	5	5	4	4
1	6	F	4	3	4	4	5	5	5	5
1	6	F	4	3	4	3	5	4	4	4
1	6	F	2	3	4	3	5	4	5	4
1	6	F	4	3	3	4	4	5	5	5
1	6	F	3	4	4	4	5	5	5	5
1	6	F	3	4	4	4	5	5	4	4
1	6	F	4	4	4	4	4	4	5	5
1	6	F	4	3	4	4	5	5	5	5
1	6	F	4	3	4	4	5	4	5	4
1	6	F	3	1	1	2	5	4	4	5
1	6	F	3	2	2	3	5	5	4	4
1	6	F	3	3	1	3	5	5	5	5
1	6	F	4	4	4	4	5	4	4	5
1	6	F	4	3	4	4	5	5	5	5
1	6	F	3	3	3	4	5	4	5	4
1	6	F	3	3	3	3	5	5	5	5
1	6	F	4	3	2	4	5	5	5	5
1	6	F	4	4	4	4	5	5	5	5
1	6	F	3	4	3	4	5	5	5	5
1	6	F	4	4	4	4	5	5	5	5
1	6	F	4	4	3	4	5	5	5	5
1	6	F	4	4	4	4	5	5	5	5
1	6	F	4	4	4	4	5	5	5	5
1	6	F	4	4	4	4	5	5	5	5
1	6	F	4	3	4	4	5	5	5	5
1	6	F	4	1	1	2	3	2	5	4
1	6	F	4	2	3	3	5	5	5	5
1	6	F	4	4	3	4	5	5	5	5
1	6	F	3	4	3	4	5	5	5	5
1	6	F	2	3	4	4	5	5	5	5
1	6	F	4	3	4	3	5	5	5	5
1	6	F	4	4	3	4	5	5	5	5
1	6	F	4	4	4	4	5	5	5	5
1	6	F	4	4	4	4	5	5	5	5
1	6	F	4	4	4	4	5	5	5	5
1	6	F	2	2	2	4	5	4	5	5
1	6	F	4	2	3	4	5	5	4	5
1	6	F	4	4	3	4	5	5	5	5
1	6	F	4	3	4	4	5	5	5	5
1	6	F	4	4	3	3	5	5	4	5
1	6	F	4	4	2	4	5	4	5	4
1	6	F	3	4	4	4	5	5	5	5
1	6	F	4	4	4	4	5	5	4	5
1	6	F	4	4	4	4	5	5	4	5
1	6	F	4	2	3	4	5	5	5	4
1	6	F	3	4	3	4	4	5	5	5
1	6	F	2	2	2	3	5	5	5	5
1	6	F	4	4	4	4	5	5	5	5
1	6	F	4	4	4	3	5	3	4	5
1	6	F	3	3	4	4	4	4	3	5
1	6	F	4	3	3	4	5	5	4	5
1	6	F	3	2	2	4	5	4	4	5
1	6	F	3	1	1	3	5	5	5	5
1	6	F	3	2	3	4	5	5	5	5
1	6	F	3	2	1	2	5	5	5	5
1	6	F	3	2	1	3	5	5	5	5
1	6	F	4	2	4	4	5	5	5	5
1	6	F	3	2	3	3	5	5	5	5
1	6	F	4	2	3	4	5	5	4	4
1	6	F	3	2	3	3	5	5	5	5
1	6	F	3	4	4	4	5	5	5	5
1	6	F	4	3	3	3	5	5	5	5
1	6	F	3	3	3	3	5	5	5	5
1	6	F	4	3	3	4	5	5	5	5
1	6	F	3	2	3	4	5	5	5	5
1	6	F	4	1	4	1	5	5	4	4
1	6	F	1	2	2	2	5	4	5	4
1	6	F	4	4	4	4	5	5	5	5
1	6	F	4	4	4	4	5	5	5	5
1	6	F	3	2	3	2	5	5	5	5
1	6	F	4	2	2	4	5	4	5	5
1	6	F	3	3	3	4	5	4	4	4
1	6	F	3	2	4	3	5	5	4	5
1	6	F	4	3	3	2	5	5	4	4
1	6	F	3	2	2	2	5	5	5	3
1	6	F	2	3	3	3	4	5	4	3
1	6	F	4	4	3	4	5	5	5	5
1	6	F	4	3	4	3	5	5	5	5
1	6	F	2	3	4	4	5	5	5	5
1	6	F	4	4	4	4	5	5	5	5
1	6	F	4	4	3	4	5	5	4	5
1	6	F	4	1	3	2	4	5	1	3
1	6	F	2	1	3	3	5	5	5	5
1	6	F	3	3	3	4	5	3	5	4
1	6	F	3	4	3	4	5	5	5	5
1	6	F	3	3	3	4	4	5	5	5
1	6	F	4	3	3	3	3	4	5	3
1	6	F	4	4	4	4	4	5	4	5
1	6	F	4	4	4	4	5	5	5	5
1	6	F	4	4	4	4	5	5	5	5
1	6	F	4	3	4	4	5	5	5	5
1	6	F	4	2	4	3	5	5	5	3
1	6	F	4	2	3	4	5	5	5	5
1	6	F	4	4	4	4	5	5	5	5
1	6	F	4	2	4	4	5	5	5	5
1	6	F	3	2	3	4	5	5	5	5
1	6	F	4	3	3	2	5	5	5	5
1	6	F	4	2	4	4	5	5	5	5
1	6	F	4	4	4	4	5	5	5	5
1	6	F	3	2	4	2	5	5	2	2
1	6	F	3	2	2	4	5	5	5	5
1	6	F	4	3	4	4	5	5	5	5
1	6	F	4	3	4	4	5	5	5	5
1	6	F	4	3	4	4	5	5	5	5
1	6	F	4	3	3	4	5	5	5	5
1	6	F	3	4	3	3	5	5	5	5
1	6	F	3	3	3	3	5	5	5	5
1	6	F	4	3	4	4	5	5	5	5
1	6	F	4	4	4	4	5	5	5	5
1	6	F	4	3	4	4	5	5	5	5
1	6	F	4	4	4	4	5	5	5	5
1	6	F	4	4	4	4	5	5	5	5
1	6	F	4	4	4	4	5	5	5	5
1	6	F	4	4	4	4	5	5	5	5
1	6	F	4	4	4	4	5	5	5	5
1	6	F	3	3	4	3	5	5	5	5
1	6	F	4	3	4	4	5	5	5	5
1	6	F	4	4	4	4	5	5	5	5
1	6	F	4	4	4	4	5	5	5	5
1	6	F	4	2	3	4	5	5	5	5
1	6	F	3	3	4	3	5	5	5	5
1	6	F	4	4	4	4	5	5	5	5
1	6	F	3	4	3	4	5	4	5	4
1	6	F	3	3	3	4	5	5	5	4
1	6	F	4	4	3	2	5	5	5	5
1	6	F	3	4	4	3	5	5	5	5
1	6	F	3	2	2	3	5	4	4	5
1	6	F	2	1	3	4	5	5	4	5
1	6	F	4	4	4	4	5	5	5	5
1	6	F	4	4	3	4	5	5	5	5
1	6	F	3	1	2	3	5	5	5	5
1	6	F	4	4	4	4	5	5	4	5
1	6	F	4	4	3	4	5	5	5	5
1	6	F	4	4	4	4	5	5	5	5
1	6	F	4	4	4	4	5	5	5	5
1	6	F	4	4	4	4	5	5	5	5
1	6	F	4	4	4	4	5	5	5	5
1	6	F	4	4	4	4	5	5	5	5
1	6	F	3	2	2	4	5	5	5	5
1	6	F	2	4	3	4	5	5	5	5
1	6	F	4	4	3	4	5	5	5	5
1	6	F	4	4	3	4	5	5	5	5
1	6	F	3	3	4	4	5	4	5	5
1	6	F	3	2	2	4	4	5	5	5
1	6	F	4	3	4	4	5	5	5	5
1	6	F	4	4	4	4	5	5	5	5
1	6	F	3	4	3	4	5	5	5	5
1	6	F	4	3	3	4	5	5	5	5
1	6	F	4	4	4	4	5	5	5	5
1	6	F	4	2	3	3	5	5	5	5
1	6	F	3	4	3	4	5	5	4	4
1	6	F	4	4	4	1	1	3	1	4
1	6	F	3	1	3	3	5	4	5	5
1	6	F	4	4	4	4	5	5	5	5
1	6	F	4	3	3	3	5	4	5	4
1	6	F	4	1	3	2	5	5	5	5
1	6	F	3	2	3	2	3	3	3	3
1	6	F	4	3	3	3	5	5	5	5
1	6	F	3	2	4	4	5	5	4	5
1	6	F	4	4	3	3	4	5	4	5
1	6	F	4	4	3	4	5	4	3	2
1	6	F	3	4	3	4	5	5	5	5
1	6	F	4	4	4	4	5	5	5	5
1	6	F	4	4	4	4	5	5	5	5
1	6	F	4	4	4	4	5	5	5	5
1	6	F	4	2	4	3	5	5	5	5
1	6	F	4	4	4	3	5	5	5	5
1	6	F	4	4	4	4	5	5	5	5
1	6	F	4	4	2	4	5	5	1	2
1	6	F	4	4	3	4	2	2	3	5
1	6	F	4	4	4	4	5	5	5	5
1	6	F	3	4	3	4	5	5	4	4
1	6	F	3	3	4	4	5	5	5	5
1	6	F	4	3	4	4	5	4	5	5
1	6	F	4	4	4	4	5	5	5	5
1	6	F	4	4	4	4	5	5	5	5
1	6	F	4	4	4	4	5	5	5	5
1	6	F	2	2	4	4	2	2	5	5
1	6	F	4	3	4	4	5	4	5	5
1	6	F	3	2	3	3	4	2	4	4
1	6	F	4	4	4	4	5	5	5	5
1	6	F	4	4	4	4	5	5	5	5
1	6	F	4	2	4	4	5	3	5	5
1	6	F	4	4	4	4	5	5	5	5
1	6	F	4	4	4	4	5	5	5	5
1	6	F	4	2	4	4	5	2	5	5
1	6	F	4	3	2	4	5	4	2	5
1	6	F	4	4	4	4	5	5	5	5
1	6	F	4	4	4	4	5	5	5	5
1	6	F	4	4	4	4	5	5	5	5
1	6	F	3	4	3	4	5	5	5	5
1	6	F	3	2	1	4	3	3	5	4
1	6	F	4	4	4	4	5	5	5	5
1	6	F	4	4	4	4	5	4	4	5
1	6	F	4	4	4	4	5	5	5	5
1	6	F	4	4	4	4	5	5	5	5
1	6	F	4	4	4	4	5	4	5	3
1	6	F	4	1	1	4	5	5	5	5
1	6	F	3	1	3	4	2	1	2	1
1	6	F	4	4	4	4	5	5	5	5
1	6	F	4	2	3	4	4	5	5	5
1	6	F	4	4	4	4	5	5	5	5
1	6	F	4	4	4	4	5	5	5	5
1	6	F	4	1	4	4	5	5	5	5
1	6	F	3	3	4	2	5	5	4	5
1	6	F	3	3	4	4	4	4	5	5
1	6	F	3	3	4	4	5	5	5	5
1	6	F	3	2	3	2	5	5	5	5
1	6	F	4	4	4	2	5	5	5	5
1	6	F	4	2	1	1	5	5	5	5
1	6	F	4	2	1	2	5	5	5	4
1	6	F	4	3	4	2	5	5	5	5
1	6	F	3	1	3	4	5	4	3	4
1	6	F	4	4	4	4	5	5	5	5
1	6	F	3	4	1	4	5	5	5	5
1	6	F	4	4	4	4	5	5	5	5
1	6	F	4	4	4	4	5	5	5	5
1	6	F	3	2	3	4	5	5	4	5
1	6	F	3	2	3	1	5	4	3	4
1	6	F	4	4	4	4	5	5	5	5
1	6	F	3	2	3	1	4	3	3	4
1	6	F	3	3	3	4	5	5	5	5
1	6	F	3	3	3	3	5	5	5	5
1	6	F	4	3	4	4	5	5	5	5
1	6	F	4	2	4	4	5	5	5	5
1	6	F	4	2	2	4	5	5	4	5
1	6	F	3	3	3	4	5	5	5	5
1	6	F	3	4	3	3	4	5	3	5
1	6	F	4	4	4	4	5	5	5	5
1	6	F	4	4	4	4	5	5	5	5
1	6	F	4	3	4	3	5	5	5	5
1	6	F	3	1	2	3	4	5	4	5
1	6	F	3	2	2	3	5	5	4	5
1	6	F	3	1	3	4	5	5	5	4
1	6	F	3	3	2	3	5	5	4	4
1	6	F	3	2	1	3	5	4	1	5
1	6	F	3	2	2	3	5	5	5	5
1	6	F	3	1	2	3	5	5	5	5
1	6	F	3	1	1	2	5	5	5	5
1	6	F	3	1	2	3	5	5	5	5
1	6	F	3	2	1	4	5	5	5	5
1	6	F	4	4	4	4	5	5	5	5
1	6	F	3	2	3	4	5	5	5	5
1	6	F	4	2	4	4	5	5	5	5
1	6	F	3	4	1	3	5	5	5	5
1	6	F	4	2	3	3	5	5	5	5
1	6	F	4	3	4	4	5	5	4	5
1	6	F	4	3	4	3	5	5	5	5
1	6	F	4	4	4	4	5	5	5	5
1	6	F	3	3	3	3	5	4	4	4
1	6	F	4	4	4	4	5	5	5	5
1	6	F	4	3	3	4	5	3	4	5
1	6	F	4	4	4	4	5	5	5	5
1	6	F	3	2	3	3	5	5	5	5
1	6	F	4	4	4	4	5	5	5	5
1	6	F	4	4	4	4	5	5	5	5
1	6	F	3	1	3	3	4	4	5	4
1	6	F	4	4	3	3	5	4	4	4
1	6	F	3	3	3	3	5	5	4	4
1	6	F	4	4	4	4	5	5	5	5
1	6	F	3	3	3	3	5	5	5	5
1	6	F	4	4	4	4	5	5	5	5
1	6	F	4	3	4	3	5	5	5	5
1	6	F	4	4	4	4	5	5	5	5
1	6	F	4	4	4	4	5	5	5	5
1	6	F	3	2	4	4	5	5	5	5
1	6	F	4	4	3	4	5	5	5	5
1	6	F	4	4	4	4	5	5	5	5
1	6	F	4	4	4	4	5	5	5	5
1	6	F	4	3	4	4	5	4	5	4
1	6	F	4	4	4	4	5	5	5	5
1	6	F	4	2	4	4	5	5	5	5
1	6	F	3	2	1	2	5	5	5	5
1	6	F	4	4	4	4	5	5	5	5
1	6	F	3	3	4	4	5	5	5	5
1	6	F	4	4	4	4	5	5	5	5
1	6	F	4	4	4	4	5	5	5	5
1	6	F	4	4	4	3	5	5	5	5
1	6	F	4	4	3	2	5	4	5	5
1	6	F	3	2	4	3	5	5	5	5
1	6	F	3	3	4	3	3	5	4	5
1	6	F	4	4	4	4	5	5	5	5
1	6	F	3	4	4	4	5	5	5	5
1	6	F	4	4	4	4	5	5	5	5
1	6	F	3	4	1	4	5	3	4	5
1	6	F	3	2	3	4	5	5	5	5
1	6	F	3	2	3	3	5	5	5	5
1	6	F	3	4	3	4	5	5	5	5
1	6	F	3	2	3	4	5	5	5	5
1	6	F	4	3	4	4	5	5	5	5
1	6	F	4	2	4	3	5	5	5	5
1	6	F	4	3	4	4	5	5	5	5
1	6	F	3	2	4	4	5	5	5	5
1	6	F	4	4	4	4	5	5	5	5
1	6	F	4	2	4	4	5	5	5	5
1	6	F	4	4	4	4	5	5	5	5
1	6	F	3	3	2	2	5	5	5	5
1	6	F	3	2	4	2	5	5	5	5
1	6	F	4	4	3	4	5	2	5	5
1	6	F	4	4	4	3	5	4	4	5
1	6	F	4	4	3	3	5	5	4	5
1	6	F	4	4	4	3	5	5	5	5
1	6	F	4	3	2	4	5	5	5	5
1	6	F	4	3	3	4	5	5	5	5
1	6	F	1	1	2	2	5	5	5	5
1	6	F	3	1	4	2	5	5	5	5
1	6	F	4	4	4	4	5	5	5	5
1	6	F	3	3	4	4	4	4	5	5
1	6	F	4	4	4	4	5	5	5	5
1	6	F	4	4	3	4	5	4	5	5
1	6	F	3	4	3	4	5	5	4	5
1	6	F	4	3	4	4	5	5	5	5
1	6	F	4	3	2	4	5	5	4	5
1	6	F	4	4	4	4	5	5	5	5
1	6	F	4	4	4	4	5	5	5	5
1	6	F	3	3	3	3	4	5	5	5
1	6	F	4	1	4	4	5	5	5	5
1	6	F	3	3	2	4	5	4	3	3
1	6	F	4	4	4	4	4	5	4	5
1	6	F	3	3	4	4	5	5	4	5
1	6	F	3	3	3	4	5	4	4	4
1	6	F	4	4	3	4	5	5	5	5
1	6	F	4	4	4	4	5	5	5	5
1	6	F	3	2	3	4	5	4	4	5
1	6	F	4	4	4	4	5	5	3	4
1	6	F	4	4	3	4	5	5	5	5
1	6	F	3	4	3	4	5	5	5	5
1	6	F	4	3	3	4	5	5	5	4
1	6	F	4	4	4	4	5	5	3	5
1	6	F	4	4	4	4	5	5	5	5
1	6	F	4	4	4	4	5	5	5	5
1	6	F	4	4	4	4	5	5	5	5
1	6	F	4	4	4	4	5	5	5	5
1	6	F	4	4	4	4	5	5	5	5
1	6	F	4	1	1	4	4	5	2	1
1	6	F	4	4	4	4	5	5	5	5
1	6	F	4	1	3	4	5	5	5	5
1	6	F	4	4	4	4	5	5	5	5
1	6	F	4	4	3	3	5	5	4	5
1	6	F	4	4	4	4	5	5	5	5
1	6	F	4	2	4	4	5	5	5	5
1	6	F	4	3	4	2	5	5	5	5
1	6	F	3	3	3	3	5	4	4	5
1	6	F	3	2	2	3	5	5	4	5
1	6	F	4	4	3	4	5	5	4	4
1	6	F	4	4	4	4	5	5	5	5
1	6	F	4	4	4	4	5	5	5	5
1	6	F	3	1	4	1	5	5	5	5
1	6	F	1	1	1	1	1	5	5	5
1	6	F	4	4	4	4	5	5	5	5
1	6	F	4	4	2	4	5	5	5	5
1	6	F	3	4	4	3	5	5	5	5
1	6	F	3	3	4	4	5	5	5	5
1	6	F	4	3	4	4	5	5	5	5
1	6	F	3	4	4	4	5	5	5	5
1	6	F	4	4	3	3	5	5	5	5
1	6	F	4	4	4	4	5	5	5	5
1	6	F	3	3	3	3	5	5	5	5
1	6	F	2	4	4	4	5	4	3	2
1	6	F	4	3	4	3	5	5	5	4
1	6	F	2	2	2	2	5	5	5	5
1	6	F	4	3	4	3	5	5	5	5
1	6	F	3	2	3	3	5	5	4	5
1	6	F	4	2	4	3	5	5	5	5
1	6	F	1	3	4	4	5	5	5	5
1	6	F	4	2	3	4	5	4	5	5
1	6	F	4	4	4	4	5	5	5	5
1	6	F	4	3	4	4	5	5	5	5
1	6	F	4	2	4	4	5	5	5	5
1	6	F	3	3	3	4	5	5	5	5
1	6	F	1	4	3	4	5	5	5	5
1	6	F	4	4	4	4	5	5	5	5
1	6	F	4	3	3	4	5	5	5	5
1	6	F	4	4	4	4	5	5	5	5
1	6	F	4	2	3	3	5	5	5	5
1	6	F	4	3	4	4	5	5	5	5
1	6	F	4	4	4	4	5	5	5	5
1	6	F	4	4	4	4	5	5	5	5
1	6	F	4	3	4	4	5	5	4	5
1	6	F	3	3	4	4	5	4	5	4
1	6	F	4	3	4	4	5	4	4	5
1	6	F	4	4	4	4	5	5	5	5
1	6	F	3	4	3	4	4	3	5	5
1	6	F	1	4	4	3	5	5	5	5
1	6	F	4	3	4	3	5	5	5	5
1	6	F	4	3	4	4	5	4	5	5
1	6	F	1	2	1	1	5	5	5	5
1	6	F	3	2	2	2	5	5	5	2
1	6	F	2	1	1	1	2	5	1	4
1	6	F	3	2	3	1	5	4	5	3
1	6	F	4	4	4	4	5	5	5	5
1	6	F	4	4	2	4	5	4	3	1
1	6	F	4	2	3	4	5	5	5	5
1	6	F	4	2	4	3	5	5	5	5
1	6	F	2	3	4	4	5	5	5	4
1	6	F	4	4	3	4	5	5	5	5
1	6	F	3	4	4	4	5	5	5	5
1	6	F	4	4	4	4	5	5	5	5
1	6	F	3	4	4	4	5	5	5	5
1	6	F	2	4	1	4	5	5	5	5
1	6	F	2	2	2	4	5	5	5	5
1	6	F	4	4	4	4	5	5	5	5
1	6	F	2	2	2	3	4	4	4	4
1	6	F	4	2	2	3	4	4	5	4
1	6	F	2	3	3	4	5	5	4	5
1	6	F	4	2	2	4	5	5	5	5
1	6	F	2	3	1	4	5	5	5	5
1	6	F	4	4	3	2	4	5	5	4
1	6	F	3	4	2	3	3	4	3	4
1	6	F	3	2	3	4	5	3	5	5
1	6	F	3	3	3	3	4	5	4	4
1	6	F	4	2	3	4	5	5	5	5
1	6	F	4	3	1	4	5	2	5	3
1	6	F	4	3	4	4	5	5	5	5
1	6	F	4	3	3	4	5	4	5	4
1	6	F	4	3	4	4	5	5	5	5
1	6	F	4	4	4	4	5	5	5	5
1	6	F	4	4	4	4	5	5	5	5
1	6	F	4	4	4	4	5	5	5	5
1	6	F	4	3	4	4	5	4	5	5
1	6	F	3	4	4	4	5	5	5	5
1	6	F	2	3	2	3	5	4	5	5
1	6	F	4	4	3	3	5	5	5	5
1	6	F	4	3	2	4	5	5	5	5
1	6	F	3	2	2	3	5	5	5	5
1	6	F	3	3	3	3	5	5	5	5
1	6	F	3	4	3	2	5	5	5	5
1	6	F	3	3	3	3	5	4	4	4
1	6	F	4	4	3	4	5	5	4	5
1	6	F	3	2	1	4	5	5	4	2
1	6	F	3	3	3	3	4	5	5	4
1	6	F	4	4	3	4	5	5	5	5
1	6	F	4	2	2	4	5	4	5	5
1	6	F	3	4	3	3	5	4	5	5
1	6	F	3	4	4	4	5	5	5	5
1	6	F	3	4	4	4	5	5	5	5
1	6	F	4	3	1	4	5	5	5	5
1	6	F	3	2	2	3	4	3	4	5
1	6	F	4	4	4	4	5	5	5	5
1	6	F	4	3	2	2	5	3	5	5
1	6	F	3	2	3	4	5	5	4	4
1	6	F	4	4	4	4	5	5	5	5
1	6	F	3	2	2	3	4	5	3	4
1	6	F	4	4	3	4	5	4	5	4
1	6	F	4	4	4	4	5	5	5	5
1	6	F	3	2	3	4	5	5	5	5
1	6	F	3	4	4	4	5	5	5	5
1	6	F	3	2	4	3	4	5	5	1
1	6	F	3	2	1	3	5	5	5	5
1	6	F	3	2	3	3	1	2	1	3
1	6	F	4	2	3	4	5	4	3	5
1	6	F	3	2	4	3	5	5	5	5
1	6	F	3	2	3	4	4	3	5	5
1	6	F	3	2	1	3	4	4	5	5
1	6	F	4	1	4	4	5	5	5	5
1	6	F	3	2	4	3	4	5	5	4
1	6	F	3	2	3	3	5	4	5	5
1	6	F	3	2	3	3	5	5	5	5
1	6	F	3	2	3	4	5	4	5	4
1	6	F	4	4	4	4	5	5	5	5
1	6	F	4	4	4	4	5	5	5	5
1	6	F	4	3	1	2	5	4	3	4
1	6	F	4	4	4	4	5	5	5	5
1	6	F	4	1	2	4	5	5	5	5
1	6	F	4	4	4	4	5	5	5	5
1	6	F	3	3	3	4	5	5	4	4
1	6	F	4	4	4	4	5	5	5	5
1	6	F	4	4	4	4	5	5	5	5
1	6	F	4	4	4	4	5	5	5	5
1	6	F	4	4	3	3	5	5	5	5
1	6	F	4	1	1	4	5	5	5	5
1	6	F	3	2	3	4	5	4	5	5
1	6	F	3	3	2	3	5	5	5	5
1	6	F	3	3	2	4	5	5	4	5
1	6	F	3	4	3	4	5	5	5	5
1	6	F	4	4	4	4	5	5	5	5
1	6	F	4	4	4	4	5	5	5	5
1	6	F	3	3	3	3	5	5	5	4
1	6	F	2	3	3	4	5	5	4	5
1	6	F	3	3	3	4	5	5	4	5
1	6	F	4	4	4	4	5	5	5	5
1	6	F	4	4	3	4	4	4	5	5
1	6	F	4	2	3	4	5	5	5	5
1	6	F	3	4	2	4	5	5	4	5
1	6	F	2	2	2	4	5	5	5	5
1	6	F	3	2	3	4	5	5	5	5
1	6	F	3	1	3	3	5	4	3	5
1	6	F	4	2	4	4	5	5	5	5
1	6	F	3	3	4	4	5	5	5	5
1	6	F	4	1	4	4	5	5	5	5
1	6	F	3	2	4	4	5	5	5	5
1	6	F	4	4	4	4	5	5	5	5
1	6	F	3	2	4	4	5	3	5	3
1	6	F	3	2	3	4	5	5	5	5
1	6	F	2	4	4	3	5	4	3	5
1	6	F	4	4	4	4	5	5	5	5
1	6	F	3	4	3	4	5	5	4	5
1	6	F	2	3	3	2	5	3	4	1
1	6	F	3	4	4	4	5	5	5	5
1	6	F	4	4	4	4	5	5	5	5
1	6	F	4	3	4	4	5	5	5	5
1	6	F	4	3	4	4	5	5	5	5
1	6	F	4	2	4	4	5	5	5	5
1	6	F	4	2	3	4	5	4	5	5
1	6	F	4	4	4	4	5	5	5	5
1	6	F	4	4	4	4	5	5	5	5
1	6	F	4	3	4	4	5	4	4	4
1	6	F	4	4	4	4	5	5	5	5
1	6	F	4	2	3	4	5	5	5	3
1	6	F	4	4	3	4	5	5	5	5
1	6	F	4	2	4	4	5	5	5	5
1	6	F	4	2	3	3	5	5	5	5
1	6	F	4	4	4	4	5	5	5	5
1	6	F	4	3	4	4	5	5	5	5
1	6	F	4	4	4	4	5	5	5	5
1	6	F	4	1	3	4	5	5	5	5
1	6	F	4	1	3	4	5	3	5	3
1	6	F	4	4	4	4	5	5	5	5
1	6	F	4	4	4	4	5	5	5	5
1	6	F	4	4	4	4	5	5	5	5
1	6	F	4	4	4	4	5	5	5	5
1	6	F	4	3	4	4	5	5	5	5
1	6	F	4	4	3	4	5	5	5	5
1	6	F	2	2	3	3	5	5	4	4
1	6	F	4	4	4	4	5	5	5	5
1	6	F	4	4	3	4	5	5	5	5
1	6	F	4	4	4	4	5	5	5	5
1	6	F	3	3	4	4	5	5	5	5
1	6	F	4	4	4	4	5	5	5	5
1	6	F	4	3	2	3	5	5	5	5
1	6	F	3	2	3	4	5	5	4	4
1	6	F	4	3	4	3	5	5	5	5
1	6	F	4	3	4	3	5	5	5	5
1	6	F	3	3	3	3	5	5	5	5
1	6	F	4	2	4	4	5	5	5	5
1	6	F	3	3	2	4	5	5	5	4
1	6	F	3	3	3	3	5	5	5	5
1	6	F	4	4	4	4	5	2	5	5
1	6	F	4	4	4	4	5	5	5	5
1	6	F	4	4	4	4	5	5	5	5
1	6	F	4	4	3	4	5	5	5	5
1	6	F	4	4	3	4	5	5	4	5
1	6	F	4	4	4	4	5	5	5	5
1	6	F	4	4	4	4	5	5	5	5
1	6	F	4	4	4	4	5	5	5	5
1	6	F	4	4	4	4	5	5	5	5
1	6	F	4	3	4	4	5	5	5	5
1	6	F	4	4	4	4	5	4	4	5
1	6	F	4	4	4	4	5	5	5	5
1	6	F	4	3	4	3	5	5	5	5
1	6	F	4	4	4	4	5	5	5	5
1	6	F	4	4	4	4	5	5	5	5
1	6	F	4	4	4	4	5	5	5	5
1	6	F	4	4	4	4	5	5	5	5
1	6	F	4	1	3	3	5	5	5	5
1	6	F	4	3	4	4	5	5	4	5
1	6	F	4	2	4	4	5	4	5	5
1	6	F	4	4	4	4	5	5	5	5
1	6	F	3	1	1	4	5	5	3	5
1	6	F	3	4	3	3	5	5	3	5
1	6	F	4	2	3	4	5	5	5	5
1	6	F	3	2	3	4	5	5	5	5
1	6	F	4	2	4	4	5	5	5	5
1	6	F	3	2	3	4	5	5	4	5
1	6	F	4	3	3	3	5	4	3	4
1	6	F	4	4	4	4	5	5	5	5
1	6	F	3	2	2	3	4	5	3	4
1	6	F	3	3	4	4	5	4	5	4
1	6	F	3	3	3	3	5	5	5	5
1	6	F	4	4	4	4	5	5	5	5
1	6	F	4	4	3	4	5	4	5	4
1	6	F	4	2	3	4	5	5	5	5
1	6	F	4	4	4	4	5	5	5	5
1	6	F	3	4	4	4	5	5	5	5
1	6	F	4	4	3	4	5	5	5	5
1	6	F	4	2	3	3	5	5	5	5
1	6	F	4	4	3	4	5	5	5	5
1	6	F	4	4	4	4	5	5	5	5
1	6	F	3	3	3	3	5	5	5	5
1	6	F	4	4	4	4	5	5	5	5
1	6	F	3	2	2	4	5	5	3	4
1	6	F	4	3	4	4	5	5	5	5
1	6	F	4	2	4	4	5	5	5	5
1	6	F	4	4	4	4	5	5	5	5
1	6	F	4	2	4	4	5	4	2	3
1	6	F	4	1	3	4	5	5	5	5
1	6	F	4	4	4	4	5	5	5	5
1	6	F	4	4	4	4	5	5	5	5
1	6	F	4	4	4	4	5	5	5	5
1	6	F	4	2	3	2	5	4	3	5
1	6	F	4	2	3	2	5	5	5	4
1	6	F	3	2	4	3	4	5	5	4
1	6	F	3	2	3	2	5	4	3	5
1	6	F	3	4	4	4	5	5	5	5
1	6	F	4	3	4	4	5	5	5	5
1	6	F	3	3	3	4	5	5	5	5
1	6	F	1	3	4	4	5	5	5	5
1	6	F	4	4	4	4	5	5	5	5
1	6	F	4	4	3	4	5	5	5	5
1	6	F	2	1	1	2	3	2	1	5
1	6	F	4	3	4	4	5	3	5	4
1	6	F	3	3	3	4	5	5	5	5
1	6	F	4	3	4	1	5	3	5	5
1	6	F	4	3	4	4	5	4	5	4
1	6	F	4	4	4	3	3	2	5	1
1	6	F	4	4	4	4	5	5	5	5
1	6	F	4	4	4	4	5	5	5	5
1	6	F	4	4	4	4	5	5	5	5
1	6	F	4	3	3	4	5	5	5	5
1	6	F	4	2	2	3	5	5	5	5
1	6	F	4	1	4	4	5	5	5	5
1	6	F	4	4	4	4	5	5	5	5
1	6	F	1	1	3	4	4	4	5	5
1	6	F	4	4	4	4	5	5	5	5
1	6	F	4	4	4	4	5	5	5	5
1	6	F	4	3	3	3	5	5	5	5
1	6	F	4	2	3	4	5	5	5	5
1	6	F	4	4	4	4	5	5	5	5
1	6	F	3	4	3	4	5	5	5	5
1	6	F	4	4	4	4	5	5	5	5
1	6	F	3	4	4	4	5	5	5	5
1	6	F	4	4	4	4	5	5	5	5
1	6	F	4	2	3	4	5	5	5	5
1	6	F	4	4	4	4	5	5	5	5
1	6	F	4	4	4	4	5	5	5	5
1	6	F	4	1	4	1	5	1	2	3
1	6	F	4	3	4	4	5	4	5	4
1	6	F	3	4	4	3	4	3	4	1
1	6	F	4	4	3	3	5	5	5	5
1	6	F	3	3	3	4	5	4	5	4
1	6	F	3	3	3	4	5	5	4	5
1	6	F	4	3	4	4	5	5	5	5
1	6	F	4	3	3	3	5	5	5	5
1	6	F	4	3	4	4	5	4	5	5
1	6	F	3	3	3	4	5	5	4	5
1	6	F	4	4	3	4	5	5	5	5
1	6	F	3	2	1	3	5	5	5	5
1	6	F	3	1	1	4	5	5	1	3
1	6	F	4	3	4	4	5	5	5	5
1	6	F	4	4	3	3	5	5	5	5
1	6	F	4	2	4	3	5	5	5	5
1	6	F	4	2	3	3	5	4	5	4
1	6	F	4	4	4	4	5	5	5	5
1	6	F	4	4	4	4	5	5	5	5
1	6	F	3	2	3	4	5	5	5	5
1	6	F	4	3	3	4	5	5	5	5
1	6	F	4	4	4	4	5	5	5	5
1	6	F	4	4	4	4	5	5	5	5
1	6	F	4	4	3	4	5	4	3	5
1	6	F	3	4	3	3	5	5	5	5
1	6	F	4	4	4	3	5	5	5	5
1	6	F	4	4	4	4	5	5	5	5
1	6	F	4	4	4	4	5	5	5	5
1	6	F	4	3	4	4	5	5	5	5
1	6	F	4	4	4	4	5	5	5	5
1	6	F	4	3	3	4	5	5	5	5
1	6	F	4	3	4	3	5	5	5	5
1	6	F	4	4	4	4	5	5	5	5
1	6	F	4	1	3	3	5	5	5	5
1	6	F	3	4	3	4	5	5	5	4
1	6	F	4	1	4	3	4	5	4	5
1	6	F	2	1	4	4	5	5	5	5
1	6	F	3	1	4	3	5	5	5	5
1	6	F	4	2	2	4	5	5	5	5
1	6	F	4	4	4	4	5	5	5	5
1	6	F	4	4	4	4	5	5	5	5
1	6	F	2	4	3	4	5	5	5	5
1	6	F	4	4	3	3	4	5	5	5
1	6	F	4	4	4	4	5	5	5	5
1	6	F	4	4	3	4	5	5	5	5
1	6	F	4	3	3	4	5	5	5	5
1	6	F	4	3	4	4	5	5	5	5
1	6	F	3	3	3	4	5	5	5	5
1	6	F	3	4	3	4	5	5	5	5
1	6	F	4	4	4	2	5	5	5	5
1	6	F	4	4	4	4	5	5	5	5
1	6	F	1	1	3	4	5	5	5	5
1	6	F	4	4	4	4	5	5	5	5
1	6	F	3	4	4	4	5	5	5	5
1	6	F	4	4	4	2	5	5	5	5
1	6	F	3	2	3	3	5	5	5	5
1	6	F	4	2	3	4	5	5	5	5
1	6	F	3	4	3	4	5	5	5	5
1	6	F	3	1	2	3	5	4	4	5
1	6	F	4	4	4	4	5	5	5	5
1	6	F	3	3	3	3	4	4	4	4
1	6	F	4	4	4	4	5	5	5	5
1	6	F	4	4	4	2	5	5	5	4
1	6	F	4	4	4	4	5	5	5	5
1	6	F	3	3	3	2	5	5	4	5
1	6	F	3	2	3	3	5	5	5	5
1	6	F	1	3	1	4	5	5	5	5
1	6	F	4	3	3	4	5	5	5	5
1	6	F	4	3	4	4	5	5	3	5
1	6	F	4	4	4	3	5	5	5	5
1	6	F	4	3	4	4	5	5	5	5
1	6	F	4	4	4	4	5	5	5	5
1	6	F	3	3	4	3	5	5	5	5
1	6	F	4	4	4	4	5	5	5	5
1	6	F	4	4	4	4	5	5	5	5
1	6	F	4	4	4	4	5	5	5	5
1	6	F	4	4	3	4	5	5	5	5
1	6	F	4	4	4	4	5	5	5	5
1	6	F	4	4	4	4	5	5	5	5
1	6	F	4	4	4	4	5	5	5	5
1	6	F	4	3	3	4	5	5	5	5
1	6	F	4	4	4	4	5	5	5	5
1	6	F	4	4	4	4	5	5	5	5
1	6	F	4	3	3	4	5	5	5	5
1	6	F	4	3	3	4	5	5	5	5
1	6	F	4	3	3	4	5	4	4	5
1	6	F	3	4	4	4	5	5	5	5
1	6	F	4	3	3	3	5	4	4	5
1	6	F	4	4	4	4	5	5	5	5
1	6	F	4	2	2	3	5	5	5	5
1	6	F	4	3	4	4	5	5	5	5
1	6	F	3	3	3	3	5	5	5	5
1	6	F	2	3	3	3	5	4	4	4
1	6	F	4	4	4	4	5	5	5	5
1	6	F	4	4	4	4	5	5	5	5
1	6	F	3	3	3	3	5	5	5	5
1	6	F	3	2	3	3	5	4	5	4
1	6	F	3	2	3	3	5	4	5	4
1	6	F	4	3	4	4	5	5	5	5
1	6	F	3	4	4	3	5	5	5	5
1	6	F	4	4	3	4	5	5	4	5
1	6	F	4	4	4	4	5	5	5	5
1	6	F	2	2	2	2	2	2	2	2
1	6	F	4	4	4	4	5	5	5	5
1	6	F	4	4	4	4	5	5	5	5
1	6	F	4	4	3	4	5	5	5	5
1	6	F	4	1	1	4	5	5	5	5
1	6	F	4	4	4	4	5	5	5	5
1	6	F	3	4	4	4	5	5	5	5
1	6	F	3	2	3	4	5	5	5	5
1	6	F	3	4	3	4	5	5	5	5
1	6	F	4	4	4	4	5	5	5	5
1	6	F	4	3	2	4	5	5	5	5
1	6	F	4	4	4	4	5	5	5	5
1	6	F	3	2	3	4	5	5	5	5
1	6	F	4	3	4	3	5	5	5	5
1	6	F	3	2	3	3	4	5	4	5
1	6	F	4	3	3	4	5	5	5	5
1	6	F	4	4	3	4	5	5	5	5
1	6	F	4	4	4	4	5	5	5	5
1	6	F	4	4	4	4	5	5	5	5
1	6	F	4	4	4	4	5	5	5	5
1	6	F	4	4	4	4	5	5	5	5
1	6	F	4	4	4	4	5	5	5	5
1	6	F	4	4	4	4	5	5	5	5
1	6	F	3	2	4	4	5	5	5	5
1	6	F	4	4	4	4	5	5	5	5
1	6	F	4	3	4	3	4	4	4	4
1	6	F	3	2	3	4	5	2	3	5
1	6	F	4	1	3	4	5	5	5	5
1	6	F	4	1	3	4	5	5	5	5
1	6	F	4	2	3	4	5	5	5	5
1	6	F	4	4	4	4	5	5	5	5
1	6	F	4	2	4	4	5	5	5	5
1	6	F	4	4	3	3	5	5	5	5
1	6	F	4	4	4	4	5	5	5	5
1	6	F	3	3	3	3	4	5	5	5
1	6	F	3	4	3	4	5	5	5	5
1	6	F	4	4	4	4	5	5	5	5
1	6	F	4	3	3	4	5	5	5	5
1	6	F	4	2	2	4	5	4	4	5
1	6	F	4	3	4	4	5	5	5	5
1	6	F	4	3	4	4	5	5	5	5
1	6	F	4	2	1	4	4	4	3	1
1	6	F	4	3	4	4	5	5	5	5
1	6	F	4	2	4	4	5	4	5	5
1	6	F	3	4	4	4	5	5	5	5
1	6	F	3	2	3	4	5	5	5	5
1	6	F	3	1	2	2	5	5	4	5
1	6	F	4	2	3	3	5	5	4	5
1	6	F	3	2	3	3	5	5	5	4
1	6	F	3	2	3	3	5	5	4	5
1	6	F	4	2	2	4	5	5	5	5
1	6	F	4	2	3	4	5	5	5	5
1	6	F	1	2	3	4	5	4	3	5
1	6	F	1	4	4	3	5	4	5	4
1	6	F	3	2	3	3	4	3	4	3
1	6	F	3	2	3	4	5	5	5	5
1	6	F	4	4	4	4	5	5	5	5
1	6	F	4	3	3	4	5	5	5	5
1	6	F	3	2	3	3	5	5	4	5
1	6	F	4	2	4	3	5	5	5	4
1	6	F	3	4	4	4	5	5	5	5
1	6	F	3	2	3	3	5	5	5	5
1	6	F	4	2	4	3	5	5	5	4
1	6	F	3	2	2	3	5	4	3	5
1	6	F	4	3	3	3	5	5	5	5
1	6	F	3	3	3	3	5	5	5	5
1	6	F	3	4	3	2	5	5	2	5
1	6	F	4	4	4	3	5	5	5	5
1	6	F	4	3	4	3	5	5	5	5
1	6	F	4	4	4	3	5	5	5	5
1	6	F	3	3	4	3	5	5	5	5
1	6	F	4	4	4	4	5	5	5	5
1	6	F	3	2	2	2	5	4	5	5
1	6	F	4	3	2	4	5	5	5	5
1	6	F	4	3	3	4	5	5	5	5
1	6	F	3	2	2	4	4	5	5	4
1	6	F	2	1	3	4	5	4	5	5
1	6	F	1	1	2	3	4	4	3	4
1	6	F	4	1	4	4	5	5	5	5
1	6	F	4	2	4	4	5	5	5	5
1	6	F	4	4	4	4	5	5	5	5
1	6	F	2	2	2	3	5	4	5	4
1	6	F	2	2	3	4	5	5	4	5
1	6	F	3	2	2	3	5	5	4	4
1	6	F	3	2	3	4	5	5	5	5
1	6	F	3	4	2	3	5	5	5	5
1	6	F	1	1	1	2	5	5	5	5
1	6	F	4	1	4	4	5	5	4	5
1	6	F	3	3	3	3	4	4	4	4
1	6	F	3	4	2	4	5	5	5	5
1	6	F	3	4	2	4	4	5	4	5
1	6	F	4	4	3	4	5	5	5	5
1	6	F	4	2	4	4	5	5	5	5
1	6	F	4	4	4	4	5	5	5	5
1	6	F	3	3	3	3	4	4	4	4
1	6	F	4	3	3	4	5	5	5	5
1	6	F	2	1	3	1	5	4	5	5
1	6	F	4	4	4	4	5	5	5	5
1	6	F	4	4	4	4	5	5	5	5
1	6	F	3	3	2	4	5	5	4	5
1	6	F	4	4	4	4	5	5	5	5
1	6	F	4	4	4	4	5	5	5	5
1	6	F	4	2	1	4	5	2	1	5
1	6	F	4	1	1	1	5	1	1	1
1	6	F	4	4	4	4	5	5	5	5
1	6	F	4	2	4	4	5	5	5	5
1	6	F	4	2	4	3	4	5	5	5
1	6	F	4	4	3	4	5	5	5	5
1	6	F	4	4	4	4	5	5	5	5
1	6	F	4	4	3	4	4	5	5	5
1	6	F	4	4	4	4	5	5	5	5
1	6	F	4	3	4	4	5	5	5	5
1	6	F	4	4	4	4	5	5	5	5
1	6	F	3	2	4	2	5	5	4	3
1	6	F	4	4	4	4	5	5	5	5
1	6	F	3	3	2	2	5	5	4	5
1	6	F	4	4	4	4	5	5	5	5
1	6	F	4	3	4	4	5	5	5	5
1	6	F	3	4	3	4	5	5	5	4
1	6	F	4	4	4	4	5	5	5	5
1	6	F	3	3	3	4	5	5	5	5
1	6	F	3	3	4	4	5	5	5	5
1	6	F	4	4	4	4	5	5	5	5
1	6	F	4	3	2	4	5	5	5	5
1	6	F	4	3	4	4	5	4	5	5
1	6	F	4	3	3	3	5	5	4	5
1	6	F	3	2	3	3	5	5	5	5
1	6	F	3	4	4	4	5	5	5	5
1	6	F	3	3	3	3	5	4	5	5
1	6	F	3	2	4	2	5	5	5	5
1	6	F	1	2	3	3	5	4	5	4
1	6	F	1	1	2	1	1	1	5	1
1	6	F	1	3	4	4	5	4	5	5
1	6	F	3	2	3	3	5	4	4	5
1	6	F	3	4	4	4	5	5	5	5
1	6	F	1	4	3	4	5	5	1	1
1	6	F	4	3	4	4	5	3	4	5
1	6	F	3	3	3	2	5	5	4	5
1	6	F	3	3	3	4	5	5	5	5
1	6	F	3	2	4	4	5	5	5	5
1	6	F	1	4	4	3	5	5	5	5
1	6	F	2	4	3	4	5	5	5	5
1	6	F	1	2	1	4	5	5	5	5
1	6	F	3	4	4	4	4	5	5	5
1	6	F	2	2	4	4	5	5	5	5
1	6	F	2	2	3	4	5	5	5	5
1	6	F	4	4	4	3	5	5	5	5
1	6	F	3	2	3	4	4	5	3	5
1	6	F	4	3	3	3	5	5	4	5
1	6	F	3	2	2	2	4	2	2	2
1	6	F	4	2	3	3	5	5	5	5
1	6	F	4	3	3	4	5	5	5	5
1	6	F	3	2	2	3	5	5	5	5
1	6	F	4	4	4	4	5	5	5	5
1	6	F	3	3	3	2	5	5	5	5
1	6	F	4	2	1	4	5	5	5	5
1	6	F	3	3	4	4	4	5	5	4
1	6	F	3	2	3	4	5	4	5	5
1	6	F	2	2	1	4	5	4	5	5
1	6	F	3	2	1	4	5	5	5	5
1	6	F	4	4	4	4	5	5	5	5
1	6	F	4	2	4	4	5	5	5	5
1	6	F	4	4	3	4	5	5	5	5
1	6	F	4	4	4	4	5	4	5	4
1	6	F	4	4	4	4	5	5	5	5
1	6	F	4	4	4	3	5	5	5	5
1	6	F	4	2	4	4	5	5	5	5
1	6	F	3	2	4	4	5	5	5	5
1	6	F	3	4	4	3	5	5	5	5
1	6	F	3	2	3	4	5	5	5	5
1	6	F	4	4	4	4	5	5	5	5
1	6	F	4	3	4	4	5	5	5	5
1	6	F	3	1	2	3	5	5	5	5
1	6	F	4	4	4	4	5	5	5	5
1	6	F	2	2	1	2	3	4	4	2
1	6	F	4	4	4	4	5	5	5	5
1	6	F	4	4	4	4	5	5	5	5
1	6	F	4	1	2	4	5	5	5	5
1	6	F	4	4	4	4	5	5	5	5
1	6	F	3	2	4	4	5	5	5	5
1	6	F	4	2	2	4	5	5	5	5
1	6	F	4	4	4	4	5	5	5	5
1	6	F	4	3	4	4	5	5	5	5
1	6	F	4	4	3	4	5	5	5	5
1	6	F	2	2	2	3	4	5	3	5
1	6	F	3	4	3	3	5	4	5	5
1	6	F	4	4	4	4	5	5	5	5
1	6	F	4	4	4	4	5	5	5	5
1	6	F	4	3	4	4	5	5	5	5
1	6	F	4	4	4	4	5	5	5	5
1	6	F	4	4	4	4	5	5	5	5
1	6	F	4	4	4	4	5	5	5	5
1	6	F	4	4	4	4	5	5	5	5
1	6	F	4	2	3	3	5	5	5	5
1	6	F	4	3	3	4	5	4	5	1
1	6	F	3	1	3	3	5	4	3	4
1	6	F	4	4	4	4	5	4	2	3
1	6	F	4	4	4	4	5	4	3	1
1	6	F	1	1	2	4	5	4	3	1
1	6	F	4	4	4	4	5	5	5	5
1	6	F	3	1	3	1	5	5	5	5
1	6	F	4	1	3	4	5	5	4	5
1	6	F	4	2	3	4	5	4	4	5
1	6	F	3	2	4	4	4	4	5	4
1	6	F	4	2	4	2	5	4	3	1
1	6	F	4	3	3	1	5	5	5	5
1	6	F	4	3	4	4	5	4	5	5
1	6	F	3	2	2	4	5	5	5	5
1	6	F	3	4	3	4	5	5	4	5
1	6	F	3	3	3	3	5	5	5	5
1	6	F	3	4	3	4	5	4	3	5
1	6	F	3	3	3	4	5	5	5	5
1	6	F	4	2	3	4	5	2	5	5
1	6	F	4	3	4	4	5	5	5	5
1	6	F	4	4	4	4	5	5	5	5
1	6	F	3	2	2	2	5	5	5	4
1	6	F	1	3	4	4	5	5	5	5
1	6	F	3	3	2	3	5	4	5	4
1	6	F	4	2	2	1	5	5	5	4
1	6	F	2	4	4	4	5	5	5	5
1	6	F	3	3	3	3	5	5	5	5
1	6	F	4	4	4	3	3	4	5	3
1	6	F	4	4	4	4	5	5	5	5
1	6	F	2	1	3	4	5	5	5	5
1	6	F	4	3	2	4	5	5	5	5
1	6	F	4	4	3	4	5	5	5	4
1	6	F	4	3	4	3	5	5	5	5
1	6	F	4	3	3	4	5	4	5	5
1	6	F	3	4	3	3	5	5	5	5
1	6	F	3	3	3	4	5	5	5	5
1	6	F	3	1	3	3	5	5	4	5
1	6	F	4	3	4	4	5	5	4	5
1	6	F	3	3	4	4	5	5	4	5
1	6	F	4	2	3	4	4	5	4	3
1	6	F	3	3	3	4	5	5	5	5
1	6	F	4	2	4	4	5	5	4	5
1	6	F	3	4	4	3	5	5	4	5
1	6	F	4	3	4	4	5	5	4	4
1	6	F	4	3	3	3	5	5	5	5
1	6	F	4	4	4	4	5	5	5	4
1	6	F	4	4	4	4	5	5	4	4
1	6	F	2	2	3	4	5	5	5	5
1	6	F	4	3	4	4	5	5	4	5
1	6	F	4	4	4	3	5	5	5	4
1	6	F	4	4	4	1	5	5	5	5
1	6	F	4	4	4	4	5	5	4	3
1	6	F	2	2	3	4	5	5	3	5
1	6	F	2	1	3	4	5	5	4	5
1	6	F	2	1	3	4	5	5	4	5
1	6	F	4	3	3	4	5	5	5	5
1	6	F	4	4	4	4	5	5	5	5
1	6	F	2	4	4	2	5	5	5	5
1	6	F	2	2	2	4	5	5	4	5
1	6	F	4	4	4	4	4	5	4	5
1	6	F	4	4	4	4	5	5	5	5
1	6	F	4	4	4	4	5	5	5	5
1	6	F	3	3	3	2	5	4	5	4
1	6	F	3	4	4	4	5	5	5	5
1	6	F	4	4	4	4	5	5	5	5
1	6	F	3	3	3	3	5	5	5	5
1	6	F	3	3	4	4	5	5	5	5
1	6	F	3	3	3	3	4	4	4	4
1	6	F	4	4	4	4	5	4	4	5
1	6	F	4	4	4	4	5	5	5	5
1	6	F	4	3	4	4	5	5	5	5
1	6	F	4	4	4	4	5	5	5	5
1	6	F	4	4	4	4	5	5	5	5
1	6	F	3	4	3	4	5	5	5	5
1	6	F	4	4	4	4	5	5	5	5
1	6	F	4	3	3	4	4	4	5	5
1	6	F	3	3	4	4	5	5	5	5
1	6	F	4	3	3	4	5	5	4	5
1	6	F	3	3	3	4	5	5	3	4
1	6	F	4	3	4	4	5	5	5	5
1	6	F	4	4	4	4	5	5	5	5
1	6	F	4	2	1	4	5	4	5	4
1	6	F	2	2	2	3	5	5	4	4
1	6	F	4	2	4	4	5	5	4	5
1	6	F	3	2	3	4	4	5	5	4
1	6	F	3	2	3	3	5	5	5	5
1	6	F	4	4	4	4	5	5	5	5
1	6	F	4	3	4	4	5	5	5	5
1	6	F	3	3	3	4	5	4	5	5
1	6	F	3	1	3	3	5	4	4	5
1	6	F	4	2	3	4	5	5	5	5
1	6	F	3	2	3	4	5	5	5	5
1	6	F	3	4	2	3	4	4	5	5
1	6	F	3	2	3	3	5	5	5	5
1	6	F	4	2	4	4	5	5	5	5
1	6	F	3	3	3	4	5	5	5	4
1	6	F	3	4	4	4	4	5	5	3
1	6	F	3	3	3	3	4	4	4	4
1	6	F	4	3	3	3	5	4	5	4
1	6	F	4	4	4	4	5	5	5	5
1	6	F	4	3	3	3	5	5	5	5
1	6	F	4	4	3	3	5	5	5	5
1	6	F	4	4	4	4	5	5	5	5
1	6	F	4	4	4	4	5	5	5	5
1	6	F	4	2	3	3	5	5	1	5
1	6	F	2	1	1	2	5	5	5	5
1	6	F	4	2	2	3	3	4	3	5
1	6	F	4	4	4	4	5	5	5	5
1	6	F	4	2	4	3	5	5	5	5
1	6	F	3	3	3	4	4	5	4	5
1	6	F	2	4	4	1	5	4	1	5
1	6	F	4	3	4	3	5	4	5	5
1	6	F	3	4	4	4	5	4	3	5
1	6	F	3	4	4	4	5	4	3	5
1	6	F	3	3	4	4	5	5	5	5
1	6	F	3	4	4	3	4	5	5	5
1	6	F	4	3	3	3	5	5	4	5
1	6	F	4	4	4	4	5	5	5	5
1	6	F	4	4	4	4	5	5	5	5
1	6	F	4	4	4	4	5	5	5	5
1	6	F	4	4	3	3	5	5	5	5
1	6	F	4	2	4	4	5	5	5	4
1	6	F	4	4	4	4	5	4	5	4
1	6	F	4	4	4	4	5	5	5	5
1	6	F	4	4	4	4	5	5	5	5
1	6	F	4	3	4	3	4	5	4	5
1	6	F	4	4	4	4	5	5	5	5
1	6	F	3	3	3	4	5	5	5	4
1	6	F	4	3	3	2	5	5	5	5
1	6	F	3	4	4	4	4	1	1	2
1	6	F	4	4	4	4	1	5	5	5
1	6	F	3	4	3	4	3	4	4	5
1	6	F	3	4	3	4	5	5	5	5
1	6	F	3	2	3	3	5	5	5	4
1	6	F	3	3	3	3	5	5	5	4
1	6	F	4	4	4	4	5	5	5	5
1	6	F	4	4	4	4	5	5	5	5
1	6	F	4	4	4	4	5	5	5	5
1	6	F	4	4	4	1	5	5	5	5
1	6	F	4	4	4	4	5	5	5	5
1	6	F	4	4	4	4	5	5	5	5
1	6	F	4	4	4	4	5	5	5	5
1	6	F	3	4	4	4	5	5	5	5
1	6	F	4	4	4	3	5	5	5	5
1	6	F	3	3	3	4	5	5	4	3
1	6	F	3	3	3	3	4	4	4	4
1	6	F	4	4	4	4	5	4	4	4
1	6	F	4	4	4	4	5	5	5	5
1	6	F	4	3	3	4	5	5	5	5
1	6	F	3	4	3	4	5	5	5	5
1	6	F	4	4	4	4	5	5	5	5
1	6	F	4	3	4	4	5	5	5	5
1	6	F	4	4	3	4	5	5	5	5
1	6	F	3	4	3	4	5	5	5	5
1	6	F	4	4	4	4	5	5	5	5
1	6	F	4	3	3	4	5	5	5	5
1	6	F	4	4	4	4	5	5	5	5
1	6	F	4	2	4	4	5	5	5	5
1	6	F	4	3	1	4	5	1	5	4
1	6	F	4	3	4	4	5	5	5	5
1	6	F	4	4	4	4	5	5	5	5
1	6	F	2	4	3	4	5	5	5	5
1	6	F	3	4	4	4	5	4	5	5
1	6	F	4	4	3	4	5	5	5	5
1	6	F	2	3	3	4	5	5	5	5
1	6	F	4	4	4	4	5	5	5	5
1	6	F	2	2	1	3	5	5	5	5
1	6	F	3	4	4	2	5	4	5	5
1	6	F	4	4	3	4	5	5	5	5
1	6	F	3	3	3	4	5	5	5	5
1	6	F	4	4	4	4	5	5	5	5
1	6	F	3	3	3	4	5	5	5	5
1	6	F	3	4	4	4	5	5	5	5
1	6	F	4	4	4	4	5	5	5	5
1	6	F	3	2	2	3	5	5	5	5
1	6	F	2	2	4	4	5	3	4	2
1	6	F	3	3	4	4	5	5	5	5
1	6	F	4	4	4	4	5	5	5	5
1	6	F	4	4	4	4	4	5	5	5
1	6	F	4	4	4	4	5	5	5	5
1	6	F	4	4	4	4	5	5	5	5
1	6	F	4	4	4	4	5	5	5	5
1	6	F	4	4	4	4	5	5	5	5
1	6	F	4	3	3	4	5	4	5	5
1	6	F	4	4	3	3	5	5	5	5
1	6	F	4	4	4	3	4	5	5	5
1	6	F	4	2	4	4	5	5	5	5
1	6	F	3	3	3	3	5	5	5	5
1	6	F	4	1	4	4	5	5	4	5
1	6	F	3	2	3	4	4	5	5	5
1	6	F	3	4	4	3	5	4	5	5
1	6	F	4	2	2	4	5	5	5	5
1	6	F	3	1	2	4	5	5	4	5
1	6	F	3	2	4	3	5	5	4	5
1	6	F	4	1	4	4	5	5	5	5
1	6	F	2	1	4	4	5	5	5	5
1	6	F	4	2	4	3	5	5	5	5
1	6	F	4	4	4	4	5	5	5	5
1	6	F	4	4	4	4	5	5	5	5
1	6	F	4	4	4	4	5	5	5	5
1	6	F	4	4	4	4	5	5	5	5
1	6	F	4	4	4	4	5	5	5	5
1	6	F	4	4	4	4	5	5	5	5
1	6	F	4	4	4	4	5	5	5	5
1	6	F	4	2	4	3	5	5	5	5
1	6	F	4	2	4	4	5	5	5	5
1	6	F	4	2	4	4	5	5	5	5
1	6	F	4	4	4	4	5	5	5	5
1	6	F	3	3	3	4	5	5	5	5
1	6	F	4	4	4	4	5	5	5	5
1	6	F	4	3	4	4	5	5	5	5
1	6	F	4	4	3	4	5	5	4	5
1	6	F	4	3	4	3	5	5	5	5
1	6	F	3	3	3	3	5	5	4	5
1	6	F	4	3	1	4	5	5	5	5
1	6	F	4	2	3	4	5	5	5	5
1	6	F	3	4	4	4	5	5	5	5
1	6	F	3	1	1	1	1	1	1	1
1	6	F	3	3	3	3	5	5	5	5
1	6	F	3	3	3	3	4	5	5	5
1	6	F	3	2	4	4	5	5	5	5
1	6	F	3	2	3	3	5	5	5	5
1	6	F	4	1	1	1	5	5	5	5
1	6	F	2	2	4	4	5	5	5	5
1	6	F	4	3	3	4	5	5	5	5
1	6	F	4	2	3	4	4	4	4	4
1	6	F	4	4	4	4	5	5	5	5
1	6	F	4	4	4	4	5	5	5	5
1	6	F	3	3	3	4	5	5	5	5
1	6	F	4	4	4	4	5	5	5	5
1	6	F	4	4	4	4	5	5	5	5
1	6	F	4	4	4	4	5	5	5	5
1	6	F	4	3	4	3	5	5	5	5
1	6	F	4	4	4	4	5	5	5	5
1	6	F	3	2	2	2	4	5	3	4
1	6	F	4	4	3	3	5	4	5	3
1	6	F	3	2	3	3	5	5	5	5
1	6	F	4	3	1	4	5	5	5	5
1	6	F	3	3	4	4	3	5	2	3
1	6	F	3	1	3	3	5	5	4	5
1	6	F	4	3	3	4	5	5	5	5
1	6	F	4	4	4	4	5	5	5	5
1	6	F	4	4	4	4	5	5	5	5
1	6	F	4	4	4	3	4	4	4	4
1	6	F	3	2	2	3	5	4	5	4
1	6	F	4	4	2	4	4	5	5	5
1	6	F	4	4	3	3	5	4	4	5
1	6	F	3	4	4	4	5	5	5	5
1	6	F	4	2	4	4	5	5	5	5
1	6	F	3	2	3	4	5	4	4	5
1	6	F	3	3	4	4	5	5	5	4
1	6	F	3	3	3	4	5	5	5	5
1	6	F	4	4	4	4	5	5	5	5
1	6	F	4	4	4	4	5	5	5	5
1	6	F	4	2	4	4	5	5	5	5
1	6	F	4	3	3	3	5	5	5	5
1	6	F	4	4	4	4	5	5	5	5
1	6	F	3	3	4	4	5	5	5	5
1	6	F	4	2	3	4	5	5	5	5
1	6	F	4	4	4	4	5	5	5	5
1	6	F	4	4	4	4	5	5	5	5
1	6	F	4	4	3	4	5	5	4	5
1	6	F	4	4	4	4	5	5	5	5
1	6	F	3	4	3	4	5	5	5	5
1	6	F	4	3	3	4	5	5	5	5
1	6	F	4	4	3	4	5	5	5	3
1	6	F	4	4	3	4	5	5	5	5
1	6	F	4	2	4	4	5	5	5	5
1	6	F	4	4	4	4	5	5	5	5
1	6	F	4	3	3	4	5	5	5	5
1	6	F	4	4	4	4	5	5	5	5
1	6	F	4	4	4	4	5	5	5	5
1	6	F	4	2	2	3	5	5	5	5
1	6	F	4	4	4	3	5	5	5	5
1	6	F	4	4	3	3	4	4	4	3
1	6	F	4	2	3	4	5	5	5	5
1	6	F	3	3	3	3	5	4	3	2
1	6	F	4	1	3	4	5	5	5	5
1	6	F	3	4	3	3	5	4	4	3
1	6	F	4	4	4	4	5	5	5	5
1	6	F	4	4	3	4	5	5	5	5
1	6	F	4	2	4	4	5	2	5	5
1	6	F	4	3	2	3	5	5	5	5
1	6	F	4	4	4	4	5	5	5	5
1	6	F	3	4	4	4	5	5	5	5
1	6	F	3	3	4	4	5	5	5	5
1	6	F	4	2	3	4	5	4	3	5
1	6	F	4	2	3	3	5	4	5	4
1	6	F	4	2	4	4	5	5	5	5
1	6	F	4	4	3	4	5	4	5	4
1	6	F	4	3	3	3	4	4	3	4
1	6	F	4	3	4	4	5	5	4	5
1	6	F	4	3	4	4	5	5	5	5
1	6	F	4	3	4	4	5	5	5	5
1	6	F	4	4	4	4	5	5	5	5
1	6	F	4	4	4	4	5	5	5	5
1	6	F	3	3	4	3	5	4	4	4
1	6	F	4	2	4	4	5	5	5	5
1	6	F	3	3	3	2	5	5	5	5
1	6	F	3	3	2	4	5	5	5	5
1	6	F	3	3	3	4	5	5	5	5
1	6	F	4	4	4	4	5	5	5	5
1	6	F	3	3	3	4	5	5	5	5
1	6	F	3	2	3	4	5	4	5	5
1	6	F	3	4	3	4	5	5	5	5
1	6	F	4	4	3	4	5	5	4	5
1	6	F	3	4	4	4	5	5	5	5
1	6	F	3	4	4	4	5	5	5	5
1	6	F	3	4	4	4	5	5	5	5
1	6	F	4	4	4	4	5	5	5	5
1	6	F	4	2	3	3	5	5	3	3
1	6	F	4	4	4	4	5	5	5	5
1	6	F	4	4	4	4	5	5	5	5
1	6	F	2	3	2	4	5	5	5	5
1	6	F	4	4	4	4	5	5	5	5
1	6	F	4	4	4	4	5	5	5	5
1	6	F	3	4	3	4	5	4	5	5
1	6	F	4	4	4	3	5	5	5	5
1	6	F	3	3	2	3	5	5	4	5
1	6	F	4	4	3	4	5	5	5	5
1	6	F	3	3	3	4	5	5	5	5
1	6	F	4	4	4	4	5	5	5	5
1	6	F	4	3	3	4	5	5	5	5
1	6	F	3	4	3	4	5	4	5	3
1	6	F	4	2	3	4	5	4	5	5
1	6	F	4	4	4	4	5	5	5	5
1	6	F	3	3	4	4	5	5	5	5
1	6	F	3	3	4	4	5	5	5	5
1	6	F	4	4	4	4	5	5	5	5
1	6	F	4	2	4	4	5	5	4	4
1	6	F	2	3	3	4	5	5	4	4
1	6	F	4	4	4	4	5	5	5	5
1	6	F	4	2	4	4	5	5	2	3
1	6	F	3	2	2	3	5	5	4	5
1	6	F	3	3	3	2	5	5	5	5
1	6	F	2	2	3	3	5	5	5	5
1	6	F	3	3	3	4	5	5	5	5
1	6	F	3	2	3	4	5	5	5	5
1	6	F	3	2	4	4	5	5	5	4
1	6	F	3	3	3	4	4	4	5	4
1	6	F	4	4	4	4	5	5	5	5
1	6	F	1	2	2	4	5	5	5	5
1	6	F	4	4	4	4	5	5	5	5
1	6	F	3	3	3	2	5	5	5	5
1	6	F	3	4	4	4	4	4	5	5
1	6	F	2	3	3	4	5	5	4	4
1	6	F	3	4	3	4	5	5	5	5
1	6	F	4	4	3	2	5	5	4	5
1	6	F	4	4	4	4	5	5	5	5
1	6	F	2	4	4	4	5	5	5	5
1	6	F	4	4	4	4	5	5	5	5
1	6	F	2	3	3	4	5	5	4	4
1	6	F	2	3	2	4	5	5	5	5
1	6	F	4	2	4	4	5	5	2	3
1	6	F	3	2	2	3	5	5	4	4
1	6	F	3	3	3	4	5	5	5	5
1	6	F	4	4	4	4	5	5	5	5
1	6	F	4	4	4	4	5	5	5	5
1	6	F	3	2	3	3	4	5	4	5
1	6	F	4	2	2	3	5	5	5	5
1	6	F	4	2	2	3	5	5	5	5
1	6	F	3	3	3	4	5	5	5	5
1	6	F	2	1	1	2	5	3	4	4
1	6	F	1	4	2	3	5	5	5	5
1	6	F	3	2	3	3	4	5	4	5
1	6	F	4	2	2	3	5	5	5	5
1	6	F	2	2	3	2	5	5	5	5
1	6	F	2	2	1	3	5	5	5	5
1	6	F	4	1	3	3	5	4	5	4
1	6	F	3	1	1	3	5	5	5	5
1	6	F	3	2	2	4	5	5	5	5
1	6	F	4	2	2	2	5	5	4	5
1	6	F	3	4	3	4	4	5	5	5
1	6	F	3	3	4	4	5	5	5	5
1	6	F	4	1	3	1	5	5	5	5
1	6	F	3	2	2	2	5	5	5	5
1	6	F	2	2	2	3	5	5	5	5
1	6	F	4	4	4	3	4	4	4	4
1	6	F	3	3	4	3	5	5	5	5
1	6	F	3	4	4	3	4	5	4	5
1	6	F	3	4	3	3	4	4	4	4
1	6	F	4	4	4	3	4	4	4	5
1	6	F	4	3	4	4	4	4	4	5
1	6	F	3	4	4	3	4	4	4	4
1	6	F	3	3	3	3	4	4	4	4
1	6	F	3	3	3	3	4	5	4	5
1	6	F	4	4	4	3	5	5	5	4
1	6	F	4	4	4	4	5	4	5	5
1	6	F	2	3	3	2	4	4	3	4
1	6	F	4	4	4	4	5	5	4	5
1	6	F	3	4	3	3	5	4	4	4
1	6	F	4	4	4	4	5	5	5	5
1	6	F	4	2	3	4	5	5	5	5
1	6	F	1	4	4	4	1	2	3	5
1	6	F	3	4	3	4	5	5	5	5
1	6	F	3	3	3	4	5	4	5	4
1	6	F	4	3	4	4	5	5	5	5
1	6	F	3	4	2	3	4	5	3	5
1	6	F	4	3	4	4	5	5	5	5
1	6	F	3	3	3	3	5	5	4	5
1	6	F	3	2	4	3	5	5	5	5
1	6	F	4	4	4	4	5	5	5	5
1	6	F	4	4	4	4	5	5	5	5
1	6	F	3	2	4	3	5	5	5	4
1	6	F	4	3	3	4	5	5	5	5
1	6	F	3	2	4	4	5	5	5	5
1	6	F	3	3	4	4	5	5	5	5
1	6	F	3	4	4	4	5	5	5	5
1	6	F	3	4	4	4	5	5	5	5
1	6	F	3	2	3	4	5	5	4	5
1	6	F	3	4	4	4	5	5	5	5
1	6	F	1	4	3	4	5	5	5	5
1	6	F	4	4	4	4	5	5	5	5
1	6	F	3	2	3	4	5	5	5	5
1	6	F	4	3	3	4	5	5	5	5
1	6	F	4	3	4	4	5	5	5	5
1	6	F	4	3	3	4	5	4	5	5
1	6	F	4	3	3	4	5	5	5	5
1	6	F	4	4	4	4	5	4	5	4
1	6	F	3	2	3	4	5	4	3	5
1	6	F	4	4	4	4	5	5	5	5
1	6	F	4	3	4	4	5	5	5	5
1	6	F	4	4	3	4	5	5	5	5
1	6	F	4	2	4	4	5	3	4	3
1	6	F	3	3	3	4	5	5	5	5
1	6	F	4	4	4	4	5	5	5	5
1	6	F	4	1	2	4	5	5	5	5
1	6	F	3	4	3	3	5	5	5	5
1	6	F	4	3	4	4	5	5	5	5
1	6	F	3	3	3	4	5	5	5	5
1	6	F	3	3	3	4	5	5	5	5
1	6	F	3	2	3	4	5	5	4	4
1	6	F	3	2	2	2	4	5	5	4
1	6	F	3	3	4	3	5	5	5	5
1	6	F	3	3	3	4	5	5	5	5
1	6	F	3	3	3	3	5	5	5	5
1	6	F	4	2	2	4	5	5	5	5
1	6	F	3	2	3	4	5	5	5	4
1	6	F	4	4	4	4	5	5	5	5
1	6	F	4	4	4	4	5	5	5	5
1	6	F	3	3	3	2	4	5	5	4
1	6	F	3	4	4	4	5	5	5	5
1	6	F	4	2	2	2	5	5	5	5
1	6	F	4	3	3	4	5	5	5	5
1	6	F	3	2	4	4	5	5	5	5
1	6	F	3	2	3	4	5	5	5	5
1	6	F	4	2	4	4	5	5	5	5
1	6	F	4	4	3	4	5	5	5	5
1	6	F	3	2	3	3	5	4	5	4
1	6	F	3	3	3	3	5	4	5	4
1	6	F	2	3	3	4	5	5	5	5
1	6	F	3	2	4	4	5	4	3	4
1	6	F	4	1	4	4	5	5	5	5
1	6	F	3	1	3	2	5	5	5	5
1	6	F	3	1	3	3	3	4	4	3
1	6	F	4	3	3	4	5	5	4	4
1	6	F	4	1	2	4	5	4	3	4
1	6	F	3	4	4	4	5	5	4	4
1	6	F	4	4	4	4	5	5	5	5
1	6	F	3	4	3	4	5	3	2	2
1	6	F	4	4	4	4	5	5	5	5
1	6	F	3	2	3	3	5	5	5	5
1	6	F	3	2	3	3	5	5	5	5
1	6	F	4	4	4	4	5	5	5	5
1	6	F	3	3	3	3	5	4	5	5
1	6	F	3	2	2	3	5	5	5	5
1	6	F	4	2	3	4	5	4	5	5
1	6	F	4	3	4	4	5	5	5	5
1	6	F	4	2	3	3	5	5	5	5
1	6	F	3	2	3	4	5	5	4	5
1	6	F	4	4	3	4	5	5	5	5
1	6	F	3	1	3	4	5	5	5	5
1	6	F	3	3	4	4	4	5	5	5
1	6	F	3	4	3	4	5	5	5	5
1	6	F	4	3	3	3	5	5	5	5
1	6	F	4	4	4	4	5	5	5	5
1	6	F	4	4	4	4	5	1	3	4
1	6	F	3	3	3	3	5	5	5	5
1	6	F	4	3	4	4	5	5	5	5
1	6	F	4	4	4	4	5	5	5	5
1	6	F	4	4	1	4	5	5	5	5
1	6	F	4	4	4	4	5	5	5	5
1	6	F	4	4	4	4	5	5	5	5
1	6	F	4	4	4	4	5	5	5	5
1	6	F	3	4	3	2	5	5	5	5
1	6	F	4	4	2	1	5	5	3	4
1	6	F	4	3	4	4	5	5	5	5
1	6	F	4	3	3	4	5	4	4	5
1	6	F	4	2	4	4	5	5	5	5
1	6	F	1	4	4	4	5	5	5	5
1	6	F	3	3	3	3	5	5	5	5
1	6	F	4	4	3	4	5	5	5	5
1	6	F	1	4	4	4	5	1	1	1
1	6	F	4	4	4	4	5	5	5	5
1	6	F	4	2	4	4	5	5	5	5
1	6	F	3	4	4	4	5	4	5	4
1	6	F	4	4	4	4	5	5	5	5
1	6	F	4	1	3	4	5	5	5	5
1	6	F	4	4	4	4	5	5	5	5
1	6	F	4	4	4	4	5	5	5	5
1	6	F	3	2	4	4	5	5	5	5
1	6	F	4	2	4	4	5	5	5	5
1	6	F	4	4	4	4	5	5	5	5
1	6	F	4	3	4	4	5	5	5	5
1	6	F	3	2	3	3	5	4	5	5
1	6	F	3	3	3	3	5	5	5	5
1	6	F	3	3	3	2	5	5	5	4
1	6	F	4	3	3	2	5	5	5	5
1	6	F	3	4	3	2	5	5	4	5
1	6	F	3	3	4	3	5	5	5	5
1	6	F	3	3	3	3	5	5	5	5
1	6	F	3	3	3	3	5	5	5	5
1	6	F	4	2	3	3	5	4	5	4
1	6	F	3	2	3	3	5	5	5	5
1	6	F	4	3	4	3	5	5	5	5
1	6	F	3	4	3	3	5	5	4	5
1	6	F	4	3	4	4	5	5	5	5
1	6	F	3	3	1	3	5	5	5	5
1	6	F	4	3	3	3	5	5	5	5
1	6	F	4	3	3	3	5	5	5	5
1	6	F	3	2	4	4	5	4	3	2
1	6	F	3	4	4	4	5	5	5	4
1	6	F	4	4	4	4	5	5	4	3
1	6	F	3	3	3	4	4	5	5	4
1	6	F	3	4	3	4	5	5	5	5
1	6	F	4	2	2	3	5	5	5	5
1	6	F	4	3	2	3	3	5	4	5
1	6	F	4	4	3	3	5	4	3	5
1	6	F	3	3	3	3	4	4	4	5
1	6	F	3	3	2	3	5	5	5	5
1	6	F	4	3	3	4	4	4	4	4
1	6	F	4	4	4	4	5	5	5	5
1	6	F	4	4	4	3	5	5	5	5
1	6	F	3	4	4	4	5	5	5	5
1	6	F	4	4	3	3	5	5	5	5
1	6	F	4	2	2	4	5	5	5	5
1	6	F	3	3	3	3	4	3	3	5
1	6	F	4	4	4	4	5	4	5	4
1	6	F	4	3	3	2	5	3	3	5
1	6	F	4	3	3	3	4	4	5	5
1	6	F	4	4	3	4	5	5	5	5
1	6	F	4	4	4	4	5	5	5	5
1	6	F	4	1	2	4	5	4	5	5
1	6	F	2	2	4	4	5	5	5	5
1	6	F	3	4	4	3	4	5	4	5
1	6	F	2	3	1	4	5	3	4	5
1	6	F	4	4	4	4	5	5	5	5
1	6	F	3	2	3	4	5	5	4	5
1	6	F	3	3	2	4	5	5	5	5
1	6	F	4	3	3	3	5	4	5	5
1	6	F	3	4	3	4	5	4	4	5
1	6	F	4	3	3	2	4	5	5	5
1	6	F	4	4	4	4	5	5	5	5
1	6	F	4	4	3	3	5	5	5	5
1	6	F	4	4	4	4	5	5	5	5
1	6	F	4	4	3	2	5	5	5	5
1	6	F	4	3	4	3	5	4	5	4
1	6	F	2	2	3	3	5	5	5	4
1	6	F	4	4	2	4	5	5	5	5
1	6	F	4	4	4	4	5	5	5	5
1	6	F	3	1	3	3	5	5	5	5
1	6	F	3	2	4	4	5	5	5	5
1	6	F	4	4	4	4	5	5	5	5
1	6	F	4	4	4	4	5	4	3	2
1	6	F	4	4	2	4	5	5	5	5
1	6	F	4	4	4	4	5	5	5	5
1	6	F	4	2	4	4	5	5	5	5
1	6	F	4	4	4	4	5	5	5	5
1	6	F	4	4	4	4	5	5	5	5
1	6	F	4	4	4	4	5	5	5	5
1	6	F	4	4	4	4	5	5	5	5
1	6	F	4	4	4	4	5	5	5	5
1	6	F	2	4	4	4	5	5	5	5
1	6	F	4	4	2	4	5	5	5	5
1	6	F	4	4	4	4	5	5	5	5
1	6	F	3	3	4	3	5	5	5	5
1	6	F	4	4	4	4	5	5	5	5
1	6	F	4	4	4	4	5	5	5	5
1	6	F	3	2	1	2	5	4	5	4
1	6	F	4	2	2	4	5	4	4	5
1	6	F	3	2	3	3	5	5	5	5
1	6	F	4	4	4	4	5	5	5	5
1	6	F	4	4	1	3	5	4	5	5
1	6	F	3	2	3	4	5	5	5	5
1	6	F	3	2	3	3	5	5	5	5
1	6	F	3	3	3	3	4	4	4	4
1	6	F	4	2	2	3	5	5	4	5
1	6	F	3	3	3	3	4	4	4	4
1	6	F	3	3	3	2	5	5	3	4
1	6	F	3	3	3	3	5	5	4	5
1	6	F	3	3	2	2	3	4	2	1
1	6	F	2	2	2	2	4	4	4	4
1	6	F	3	4	4	4	5	4	5	5
1	6	F	2	3	3	2	4	4	4	4
1	6	F	4	4	4	4	5	5	5	5
1	6	F	3	2	3	3	5	5	5	5
1	6	F	4	4	4	3	5	5	5	5
1	6	F	4	2	3	4	5	4	5	5
1	6	F	4	4	4	3	4	4	4	4
1	6	F	1	2	3	4	5	5	5	5
1	6	F	3	3	2	2	4	4	5	5
1	6	F	4	4	4	3	5	5	4	5
1	6	F	3	4	4	3	4	5	5	5
1	6	F	3	2	2	2	5	5	5	5
1	6	F	3	3	3	3	4	4	4	4
1	6	F	3	3	4	4	5	5	5	5
1	6	F	1	1	2	2	5	5	5	5
1	6	F	4	1	4	2	5	5	5	5
1	6	F	4	2	4	3	5	5	5	5
1	6	F	3	2	3	2	5	5	5	5
1	6	F	3	2	3	2	5	5	5	5
1	6	F	3	4	4	4	5	5	5	5
1	6	F	4	4	4	3	5	5	5	5
1	6	F	4	4	4	3	5	5	5	5
1	6	F	4	1	3	3	5	5	5	5
1	6	F	4	3	4	4	5	5	5	5
1	6	F	4	3	4	1	5	5	5	5
1	6	F	4	3	4	4	5	5	5	5
1	6	F	4	3	2	4	5	5	5	5
1	6	F	4	4	4	4	5	5	5	5
1	6	F	4	1	3	4	5	5	5	5
1	6	F	4	4	4	4	5	5	5	5
1	6	F	4	3	3	3	5	5	4	3
1	6	F	3	3	3	4	5	5	5	5
1	6	F	4	3	4	3	5	5	5	5
1	6	F	4	3	4	4	5	5	5	5
1	6	F	4	1	4	4	5	5	5	5
1	6	F	4	4	4	4	5	5	5	5
1	6	F	4	3	4	4	5	5	5	5
1	6	F	4	1	1	3	5	5	5	5
1	6	F	4	4	4	4	5	5	5	5
1	6	F	4	3	4	4	5	5	5	5
1	6	F	4	4	4	4	5	5	5	5
1	6	F	2	4	3	4	5	5	5	5
1	6	F	4	2	3	2	5	5	5	5
1	6	F	4	4	3	4	4	5	4	5
1	6	F	4	3	4	1	5	4	5	4
1	6	F	4	4	4	4	5	5	5	5
1	6	F	4	4	4	4	5	5	5	5
1	6	F	4	3	4	4	5	5	4	3
1	6	F	4	3	4	4	5	5	5	5
1	6	F	4	4	4	4	5	5	5	5
1	6	F	3	3	2	2	5	5	5	5
1	6	F	4	4	4	4	5	5	5	5
1	6	F	2	2	3	2	5	5	4	3
1	6	F	3	2	4	2	5	5	5	5
1	6	F	3	4	3	3	5	5	5	5
1	6	F	3	2	2	3	5	4	3	4
1	6	F	4	4	2	4	5	5	5	5
1	6	F	3	2	2	2	5	5	5	5
1	6	F	2	2	3	2	5	5	5	4
1	6	F	3	2	3	3	5	5	5	5
1	6	F	4	4	4	4	5	5	5	5
1	6	F	4	3	3	4	5	5	5	5
1	6	F	4	4	4	4	5	5	5	3
1	6	F	3	4	3	4	5	5	5	5
1	6	F	4	2	3	2	5	5	5	5
1	6	F	3	3	3	2	5	5	5	5
1	6	F	3	4	3	4	5	5	5	5
1	6	F	2	3	3	2	5	4	4	4
1	6	F	3	3	4	3	4	5	4	5
1	6	F	3	3	3	3	5	4	5	4
1	6	F	4	3	3	3	5	5	5	5
1	6	F	3	3	2	4	5	5	3	5
1	6	F	3	3	3	4	5	5	5	4
1	6	F	4	4	4	3	5	5	5	5
1	6	F	4	4	4	4	5	5	5	5
1	6	F	3	3	3	4	5	5	5	5
1	6	F	2	3	4	4	5	5	5	5
1	6	F	2	2	2	2	5	5	2	5
1	6	F	3	3	3	3	5	5	5	5
1	6	F	3	3	2	3	5	5	3	5
1	6	F	4	2	3	1	5	5	4	5
1	6	F	4	2	4	4	5	5	4	5
1	6	F	3	2	4	3	5	5	4	5
1	6	F	3	4	4	4	5	5	2	5
1	6	F	4	4	4	4	5	5	5	5
1	6	F	4	4	3	4	5	5	5	5
1	6	F	3	2	2	2	5	5	5	5
1	6	F	3	1	3	2	5	5	5	5
1	6	F	3	4	4	4	5	5	5	5
1	6	F	4	2	2	2	5	5	4	5
1	6	F	3	3	4	4	5	5	5	5
1	6	F	3	3	3	3	5	5	5	5
1	6	F	4	3	3	4	5	5	5	5
1	6	F	3	3	4	4	5	5	5	5
1	6	F	4	4	3	3	5	5	5	5
1	6	F	4	4	3	4	5	5	5	4
1	6	F	3	3	3	2	4	5	5	4
1	6	F	3	4	4	2	5	5	5	5
1	6	F	4	4	4	4	5	5	5	5
1	6	F	4	4	4	3	5	5	4	5
1	6	F	4	4	4	4	5	5	5	5
1	6	F	4	2	4	4	5	5	5	5
1	6	F	2	4	4	1	5	5	5	5
1	6	F	4	4	4	4	5	5	5	5
1	6	F	4	4	4	3	5	5	5	4
1	6	M	4	4	4	4	1	1	5	4
1	6	M	4	4	4	4	3	3	5	5
1	6	M	4	4	4	4	5	5	5	5
1	6	M	3	3	4	3	5	5	5	5
1	6	M	4	4	4	3	5	5	4	3
1	6	M	2	3	4	4	5	5	5	5
1	6	M	4	4	4	4	5	5	5	5
1	6	M	4	3	3	4	5	4	5	5
1	6	M	4	4	4	1	5	5	5	5
1	6	M	4	2	3	3	5	5	5	5
1	6	M	4	3	4	4	2	2	5	5
1	6	M	4	4	4	4	5	5	5	5
1	6	M	4	4	4	4	5	5	5	5
1	6	M	4	3	4	4	5	5	5	5
1	6	M	4	3	4	4	3	4	5	5
1	6	M	4	4	4	4	5	5	5	5
1	6	M	3	3	4	4	5	4	4	3
1	6	M	4	2	4	4	5	5	5	5
1	6	M	4	3	4	4	5	5	5	5
1	6	M	4	4	4	4	5	5	5	5
1	6	M	4	3	4	3	5	5	5	5
1	6	M	4	4	4	4	5	5	5	5
1	6	M	4	4	4	4	5	5	5	5
1	6	M	4	4	4	4	5	5	5	5
1	6	M	4	1	4	4	5	5	5	5
1	6	M	4	3	4	4	5	4	5	5
1	6	M	4	4	4	1	5	5	5	5
1	6	M	4	2	4	4	5	5	5	5
1	6	M	4	4	4	4	5	5	5	5
1	6	M	4	4	4	4	5	5	5	5
1	6	M	4	3	3	3	5	5	5	5
1	6	M	4	2	4	3	5	5	5	5
1	6	M	4	4	4	4	5	5	5	5
1	6	M	4	2	3	4	5	5	5	5
1	6	M	4	3	3	4	5	5	4	5
1	6	M	4	4	3	4	5	5	4	5
1	6	M	4	4	4	4	5	5	5	5
1	6	M	4	4	3	3	5	4	5	5
1	6	M	4	3	3	3	5	4	5	5
1	6	M	4	4	4	4	5	5	5	5
1	6	M	4	4	4	4	5	5	5	5
1	6	M	4	4	4	4	5	5	5	5
1	6	M	4	3	4	2	5	5	5	5
1	6	M	4	4	4	4	5	5	5	5
1	6	M	4	4	4	4	5	5	5	5
1	6	M	4	4	4	4	5	5	5	5
1	6	M	4	4	4	4	5	5	5	5
1	6	M	4	4	4	4	5	5	5	5
1	6	M	4	3	4	4	5	5	5	5
1	6	M	3	2	3	4	5	5	4	5
1	6	M	3	4	3	3	5	5	5	5
1	6	M	4	4	3	4	5	5	5	5
1	6	M	4	4	3	3	5	5	5	5
1	6	M	3	3	4	4	5	5	5	4
1	6	M	4	4	3	4	5	5	5	5
1	6	M	4	3	3	4	5	5	5	4
1	6	M	4	3	3	3	5	4	4	4
1	6	M	3	4	4	4	5	4	5	4
1	6	M	4	2	3	3	5	5	5	5
1	6	M	4	3	3	3	4	5	5	5
1	6	M	4	3	4	4	5	4	4	4
1	6	M	4	3	3	4	5	5	5	4
1	6	M	3	4	4	4	4	4	4	4
1	6	M	3	4	4	3	4	5	4	5
1	6	M	3	4	3	4	3	3	4	4
1	6	M	4	2	4	3	5	5	5	5
1	6	M	4	2	4	4	4	5	4	5
1	6	M	4	2	4	4	5	5	5	5
1	6	M	4	4	4	4	5	5	5	5
1	6	M	4	2	3	4	4	5	5	5
1	6	M	3	1	3	3	4	5	4	5
1	6	M	4	2	4	4	5	5	5	5
1	6	M	3	2	3	3	5	5	5	5
1	6	M	4	2	4	4	5	4	5	5
1	6	M	4	4	3	2	5	5	5	5
1	6	M	3	3	4	4	5	5	5	5
1	6	M	4	4	3	4	5	4	5	5
1	6	M	4	4	4	4	5	1	3	4
1	6	M	4	4	4	4	5	5	5	5
1	6	M	4	4	3	4	5	5	5	5
1	6	M	3	1	3	3	5	4	3	4
1	6	M	4	2	2	3	5	5	5	5
1	6	M	4	3	4	2	5	4	5	5
1	6	M	4	1	1	4	5	1	4	5
1	6	M	4	4	4	4	5	5	4	5
1	6	M	4	4	4	4	5	5	5	5
1	6	M	4	4	4	4	5	5	5	5
1	6	M	4	4	4	4	5	5	5	5
1	6	M	3	3	2	4	5	5	5	5
1	6	M	4	4	4	4	5	5	5	4
1	6	M	4	4	4	4	5	5	5	5
1	6	M	4	4	4	4	5	5	5	5
1	6	M	4	1	4	2	5	5	5	5
1	6	M	4	4	4	2	1	3	2	5
1	6	M	3	3	3	4	4	5	5	4
1	6	M	3	3	3	3	5	5	5	5
1	6	M	3	4	4	4	5	5	5	5
1	6	M	4	4	4	4	5	5	5	5
1	6	M	4	4	4	4	5	5	5	5
1	6	M	3	2	3	4	5	5	5	5
1	6	M	4	4	4	4	5	5	5	5
1	6	M	4	2	4	4	5	5	5	5
1	6	M	4	4	4	4	5	5	5	5
1	6	M	4	2	1	4	5	5	5	5
1	6	M	4	2	4	3	5	4	5	5
1	6	M	4	2	3	4	5	5	5	5
1	6	M	4	3	3	4	5	4	5	5
1	6	M	3	3	2	3	5	5	5	5
1	6	M	4	4	4	3	5	5	4	5
1	6	M	4	2	3	4	5	5	5	5
1	6	M	4	4	4	4	5	5	5	5
1	6	M	4	2	4	4	5	5	5	5
1	6	M	4	3	3	4	5	5	5	5
1	6	M	4	3	4	4	5	5	5	5
1	6	M	3	2	4	4	5	5	5	5
1	6	M	4	2	3	3	5	5	4	5
1	6	M	3	3	4	3	5	5	5	5
1	6	M	4	4	4	4	5	5	5	5
1	6	M	4	3	4	4	5	5	5	5
1	6	M	3	2	4	3	5	5	4	4
1	6	M	2	2	4	3	5	5	5	5
1	6	M	3	2	3	4	5	5	5	4
1	6	M	4	2	4	4	5	5	5	5
1	6	M	3	2	3	4	5	5	5	5
1	6	M	4	2	3	4	5	5	5	4
1	6	M	4	2	4	3	5	5	5	5
1	6	M	4	4	4	4	5	5	5	5
1	6	M	4	4	3	4	5	5	4	5
1	6	M	4	4	3	4	5	5	5	5
1	6	M	4	2	4	3	5	5	5	5
1	6	M	4	4	3	4	5	4	5	5
1	6	M	3	2	3	3	5	4	4	3
1	6	M	4	3	4	4	5	4	5	4
1	6	M	3	2	3	4	5	5	5	5
1	6	M	4	3	4	4	5	5	5	5
1	6	M	4	3	3	3	5	5	5	5
1	6	M	4	4	4	4	5	5	5	5
1	6	M	4	4	4	4	5	5	5	5
1	6	M	4	4	3	4	5	5	5	5
1	6	M	4	4	4	4	5	5	5	5
1	6	M	4	4	4	4	5	5	5	5
1	6	M	4	3	4	4	5	5	5	5
1	6	M	4	3	2	4	5	4	4	4
1	6	M	4	4	4	4	5	5	5	5
1	6	M	4	2	4	4	5	5	5	5
1	6	M	3	3	4	4	5	5	5	5
1	6	M	4	2	4	4	5	3	5	4
1	6	M	3	4	3	4	5	5	4	5
1	6	M	4	3	4	4	5	5	5	5
1	6	M	4	2	4	4	5	5	5	5
1	6	M	3	2	2	3	5	5	5	4
1	6	M	4	2	4	4	4	5	4	4
1	6	M	3	4	3	4	5	5	4	5
1	6	M	3	2	3	2	4	5	5	5
1	6	M	4	1	3	4	3	5	4	5
1	6	M	4	3	3	3	5	5	3	3
1	6	M	4	1	4	1	5	5	3	5
1	6	M	3	2	3	2	4	5	4	5
1	6	M	4	2	3	3	5	4	5	5
1	6	M	4	3	4	4	5	5	5	5
1	6	M	4	4	4	4	4	5	5	5
1	6	M	4	3	4	4	3	3	3	3
1	6	M	4	4	4	1	4	5	4	5
1	6	M	3	3	2	4	5	5	5	5
1	6	M	4	2	4	4	5	4	5	5
1	6	M	4	4	4	4	5	5	5	5
1	6	M	3	4	4	4	5	5	5	5
1	6	M	3	3	3	4	5	4	4	5
1	6	M	4	4	3	4	5	5	5	5
1	6	M	4	3	4	3	5	4	5	4
1	6	M	4	2	4	4	5	5	5	5
1	6	M	4	4	4	4	5	5	5	5
1	6	M	4	4	4	4	5	5	5	5
1	6	M	4	4	4	4	5	5	5	5
1	6	M	4	4	4	4	5	5	5	5
1	6	M	4	4	4	4	5	5	5	5
1	6	M	4	4	4	4	5	5	5	5
1	6	M	4	2	4	4	3	5	5	5
1	6	M	4	3	4	4	5	5	5	5
1	6	M	4	2	4	4	5	5	5	5
1	6	M	4	2	4	4	5	5	5	5
1	6	M	4	4	4	4	5	5	5	5
1	6	M	3	2	3	4	5	5	5	5
1	6	M	4	4	3	3	5	5	5	5
1	6	M	4	2	4	4	5	4	5	5
1	6	M	4	2	4	4	5	5	5	5
1	6	M	4	3	4	3	5	5	5	5
1	6	M	4	4	4	4	5	5	5	5
1	6	M	3	4	4	3	5	5	5	4
1	6	M	4	3	4	4	5	5	5	5
1	6	M	4	3	4	4	5	5	5	5
1	6	M	3	1	2	4	5	4	4	5
1	6	M	4	4	4	4	5	5	5	5
1	6	M	4	3	4	4	5	5	5	5
1	6	M	4	2	3	4	5	5	5	5
1	6	M	4	4	4	4	5	5	5	5
1	6	M	3	3	4	4	5	5	5	5
1	6	M	4	3	4	4	5	5	5	5
1	6	M	3	2	3	3	5	5	5	5
1	6	M	3	2	2	4	5	5	5	3
1	6	M	4	3	4	4	5	5	5	5
1	6	M	4	3	4	4	5	5	5	5
1	6	M	3	2	3	3	5	4	4	4
1	6	M	4	4	4	4	5	5	5	5
1	6	M	4	3	4	4	5	5	5	5
1	6	M	3	2	2	2	5	5	4	5
1	6	M	4	3	3	4	5	5	4	5
1	6	M	4	4	4	4	5	5	5	5
1	6	M	4	3	4	3	5	5	4	5
1	6	M	4	4	4	4	5	5	5	5
1	6	M	3	4	4	4	5	5	5	5
1	6	M	4	1	4	4	5	5	5	5
1	6	M	4	3	2	4	5	5	5	4
1	6	M	4	3	3	3	5	5	5	5
1	6	M	4	4	4	4	4	4	4	4
1	6	M	4	4	4	4	5	5	5	5
1	6	M	4	4	4	4	5	5	5	5
1	6	M	4	1	4	3	5	4	3	5
1	6	M	4	4	4	4	5	5	5	5
1	6	M	4	4	4	4	5	5	5	5
1	6	M	4	3	3	4	5	5	4	5
1	6	M	4	2	4	3	5	5	5	5
1	6	M	4	2	3	4	5	5	5	5
1	6	M	4	4	4	4	5	5	5	5
1	6	M	4	4	4	4	5	5	5	5
1	6	M	4	3	4	4	5	5	5	5
1	6	M	3	3	3	4	5	5	5	5
1	6	M	4	2	4	4	5	5	5	5
1	6	M	3	4	4	4	5	5	5	5
1	6	M	4	3	4	4	5	5	5	5
1	6	M	3	2	2	4	4	4	3	4
1	6	M	3	1	3	4	5	4	5	5
1	6	M	4	2	4	4	5	5	5	5
1	6	M	4	2	4	4	5	5	5	5
1	6	M	4	4	4	4	5	5	5	5
1	6	M	4	1	4	4	5	5	5	5
1	6	M	4	4	3	4	5	4	5	5
1	6	M	4	4	4	4	5	5	5	5
1	6	M	4	3	3	4	5	5	3	5
1	6	M	4	4	4	4	5	5	5	5
1	6	M	1	1	1	4	2	2	2	2
1	6	M	4	4	4	4	5	5	5	5
1	6	M	3	3	2	4	5	4	4	5
1	6	M	4	4	4	4	5	5	5	5
1	6	M	4	4	4	4	5	5	5	5
1	6	M	4	4	4	4	5	5	5	5
1	6	M	3	3	3	2	5	1	1	3
1	6	M	4	4	4	4	5	5	5	5
1	6	M	4	4	4	4	5	5	5	5
1	6	M	4	3	4	4	5	4	5	5
1	6	M	4	1	4	4	5	1	5	5
1	6	M	4	2	2	2	5	2	2	2
1	6	M	4	2	3	4	5	2	4	5
1	6	M	4	3	4	4	5	4	5	5
1	6	M	4	3	4	4	5	4	5	5
1	6	M	4	4	4	4	5	5	5	5
1	6	M	2	3	1	1	2	3	1	1
1	6	M	4	4	4	4	5	5	5	5
1	6	M	4	3	4	4	5	4	5	5
1	6	M	4	4	4	4	5	5	5	5
1	6	M	4	4	4	4	5	5	5	5
1	6	M	3	2	3	3	5	5	4	5
1	6	M	4	3	3	4	5	5	5	5
1	6	M	3	2	2	4	5	5	5	5
1	6	M	4	4	4	4	5	5	5	5
1	6	M	4	4	4	4	5	5	5	5
1	6	M	3	4	4	4	4	4	5	5
1	6	M	4	4	4	4	5	5	5	5
1	6	M	4	4	4	4	5	5	5	5
1	6	M	4	4	4	4	5	5	5	5
1	6	M	3	4	4	4	5	5	5	5
1	6	M	3	4	4	3	5	5	5	5
1	6	M	4	3	4	4	5	5	5	5
1	6	M	3	2	3	4	5	4	5	5
1	6	M	4	4	2	3	5	5	3	5
1	6	M	4	4	3	3	5	5	5	5
1	6	M	4	4	4	4	5	5	5	5
1	6	M	4	4	4	4	5	5	5	5
1	6	M	4	4	4	4	5	5	5	5
1	6	M	4	3	4	4	5	4	5	4
1	6	M	3	2	3	4	5	5	4	5
1	6	M	4	2	2	3	5	5	3	3
1	6	M	4	4	4	3	5	5	5	5
1	6	M	4	2	4	4	5	5	5	5
1	6	M	3	2	3	2	5	5	3	4
1	6	M	4	2	2	3	5	5	5	5
1	6	M	4	4	4	4	5	5	5	5
1	6	M	4	4	4	4	5	5	5	5
1	6	M	3	4	3	4	5	5	5	5
1	6	M	4	4	4	4	5	5	5	5
1	6	M	4	3	3	3	5	5	5	5
1	6	M	4	3	4	4	5	4	5	5
1	6	M	4	2	4	4	1	1	1	5
1	6	M	3	4	3	4	4	5	5	5
1	6	M	4	3	4	4	5	5	5	5
1	6	M	4	2	2	1	5	5	3	5
1	6	M	3	4	4	4	5	5	5	5
1	6	M	4	3	4	4	5	5	5	5
1	6	M	3	2	3	3	4	5	3	2
1	6	M	4	3	3	4	5	5	5	5
1	6	M	3	2	3	4	5	5	5	5
1	6	M	4	2	3	3	4	5	5	5
1	6	M	4	2	2	2	5	5	5	5
1	6	M	4	4	3	4	5	5	5	5
1	6	M	4	2	3	4	5	5	5	5
1	6	M	4	2	4	3	5	5	5	4
1	6	M	4	2	2	4	5	5	5	5
1	6	M	4	1	4	4	5	5	5	5
1	6	M	4	2	3	4	5	5	5	5
1	6	M	3	3	3	4	5	5	5	5
1	6	M	4	2	3	4	5	5	5	5
1	6	M	4	2	1	4	5	5	5	5
1	6	M	4	2	1	4	5	5	5	5
1	6	M	4	4	3	3	5	5	5	5
1	6	M	2	2	3	3	3	2	5	4
1	6	M	3	3	3	1	4	1	5	5
1	6	M	4	4	4	4	5	5	5	5
1	6	M	4	4	4	4	5	5	1	5
1	6	M	3	3	4	2	4	5	3	1
1	6	M	4	4	3	4	5	4	1	3
1	6	M	4	2	4	3	5	5	5	5
1	6	M	4	4	4	3	4	4	4	4
1	6	M	4	4	4	4	5	5	5	5
1	6	M	4	3	4	4	5	4	4	5
1	6	M	4	3	4	4	5	5	5	5
[truncated: 12,036 more rows]
